# Supplementary material for: RLM1, Encoding an R2R3 MYB Transcription Factor, Regulates the Development of Secondary Cell Wall in Rice
Source: Front Plant Sci. 2022 May 31;13:905111. doi: 10.3389/fpls.2022.905111 (PMC9194675; doi:10.3389/fpls.2022.905111)
Supplement: Supplementary Table S1 — Up regulated genes and down regulated genes in WT and rlm1-D lists. [file Table_1.XLSX]

## Sheet: Sheet1
	Table S3. Primer sequences were used as followed.
	Primers	Sequence（5'-3'）
	For Mapping
	Indel-1-F/R	GCTCTCCTGTGGGTTTTCAG			CATGGTGCTCCTACTGGTTG
	Indel-2-F/R	CTTCCGAATTTGCTTCTTCTG			AGCCTAGCAAACGTGATTTAAG
	2619-F/R	AGTTCAACCATGGGGATGAG			TGGAGTACGCTACGTCGTCA
	2697-F/R	TTTGTTAGCACTTTTTCGAACTG			TTTCAGCGCACCTAATACGA
	2704-F/R	TGCATAAGAAATCCTGCCAAA			CAAAGCTTGCACCATGTGTT
	2713-F/R	ATGTGATGCAACACCTACCG			GCCCCAGAGCACTTAGATGA
	For Mutant Sequencing
	T-DNA check-F/R	GTTACCGTGTGTCCGCTTTT			TCGATCGAACAGTTGGTGTC
	For OsRLM1 Subcellular Localization
	RLM1-pAN580-F/R	TTAAGTCCGGAGCTAGCTCTAGAATGGGACGGCTGTCGTCGTG			CACCATGGATCCCCCGGGGAAGTATTCCAAGTTGAAGTCGAATTGAGC
	For Complementation Construct
	RLM1-OE-F	CGGGGGACTCTTGACCATGATGGGACGGCTGTCGTCGTG
	RLM1-OE-R	TTTACTAGTCAGATCTACCATGAAGTATTCCAAGTTGAAGT
	Q-PCR analysis primers used list
	LOC_OS05g46570-F/R			TCCAGCGAGGACGACTCCATAC		ACAGACACGGTCAGCACCATGT
	LOC_OS05g46580-F/R			GCGAATGCTTCGGCTCCACTT		ACAATGCGGCGGTGAACTCCTA
	LOC_OS05g46610-F/R			AGCAACAGCAGCAACTGGACCT		ACCTGATACTCGCCGCCATAGC
	LOC_OS05g46620-F/R			GGCGAGGCTATGCTCACCACTA		AGCGATAGCGCCTGAAGCGGCA
	LOC_OS05g46630-F/R			CTAACAAGGAGCACGGCGTTCC		GCGGCACAGACCTGTTGGGATT
	OsActin-F/R			TGCTATGTACGTCGCCATCCAG		AATGAGTAACCACGCTCCGTCA
	LOC_Os08g39870-F/R			ATTCCTTCCGGTTCTCCATT		CTTCACGATGTTTTCGCTCA
	LOC_Os09g04050-F/R			ACCCTATGGACCCGAAGAAC		CCGCCGTTATCACGTATCTC
	LOC_Os01g22370-F/R			CAGTTCTTCCCCAACACCAC		ATCTTCACCATGGCCTTCAC
	LOC_Os09g31430-F/R			AGCCTCCTGAAGGACATGAA		GGGTGTCCCAGTGGAAGATA
	LOC_Os05g41440-F/R			GGAGCAGCAACCTAAGATGG		GCCCCACTCGTTCTTGATAG
	LOC_Os08g14760-F/R			TTCCACATCTACTCGCTCAAC		GCCTCAGTCATTCCATACCC
	LOC_Os09g33710-F/R			ATGGTTTTTGCATCCTTTGG		TCTCCGTGTCGTCTTCTCCT
	LOC_Os02g09490-F/R			CGAATCCGATCCATCCATTG		CCACATCTTCAGGCCCAGTC
	LOC_Os02g41680-F/R			ACCGTGCTCTTTGAGGCTAA		AGCTTCTTGGCATGCTTCAT
	LOC_Os03g13210-F/R			CGAACAACAACTCGGTGAGA		GATTTGCCACCAGACCATCT
	LOC_Os08g39860-F/R			TCTACGATGCGTTCGTGAAG		GATGGTGGGCTCGATGTAGT
	LOC_Os05g04500-F/R			CTCGACTTCGAGATCCCAAC		CAGTGAGACGTGCCGATAGA
	LOC_Os04g42250-F/R			ATCCCTGCCGTTGATTACAC		GCTTGAAAATGTCCACAGCA
	LOC_Os08g39860-F/R			TCTACGATGCGTTCGTGAAG		GATGGTGGGCTCGATGTAGT
	LOC_Os02g41650-F/R			TACAACAACGGGCTTCCTTC		TGAGCTTCAGGATGTCGATG
	LOC_Os02g41630-F/R			AGGTCAACTCCGTGAACGAC		AGGTCAGCCCGTTGTTGTAG
	LOC_Os06g46940-F/R			CCGATGAAGACACAGAAGCA		CCTGATCCGCAATCTATCGT
	LOC_Os03g55410-F/R			CTCGTCGCCATCTTCAAATC		TCCATGAGCACCATCATGTC
	LOC_Os08g34280-F/R			CTCATCCGTGGCTACCACGTC		GGGTAGGACTTCTTGGTGCC
	MAPK10-F/R			TTTATCACCGGGACCTGAAG		TCCAATGCTCCAAATGTCAA
	OsCAD2-F/R			CGAATCCGATCCATCCATTG		CCACATCTTCAGGCCCAGTC
	OsCCR1-F/R			CTCATCCGTGGCTACCACGTC		GGGTAGGACTTCTTGGTGCC
	Primers for knocking out the OsLMP1
	RLM1-U3-1		GCTATTTCTAGCTCTAAAACACGCCATGTCGGATGATGTGTTGCCACGGATCATCTGC
	RLM1-U6-1		GCTATTTCTAGCTCTAAAACCGCTTCAGGTCTGGCCTGAGCAAGCTGACTACAGCGCG
	RLM1-U3-2		GCTATTTCTAGCTCTAAAACACCTGTTCCCGAGGATCTCGTTGCCACGGATCATCTGC
	RLM1-U6-2		GCTATTTCTAGCTCTAAAACTCCCCAAGCTCGCAGGCAAGCAAGCTGACTACAGCGCG
	MAPK10-U3		GCTATTTCTAGCTCTAAAACCACTGGAGAGAAAGTGGCATTGCCACGGATCATCTGC
	MAPK10-U6		GCTATTTCTAGCTCTAAAACACTACTCCGGGCTCTGAAATCAAGCTGACTACAGCGCG
	GUS staining of the OsRLM1
	pRLM1-1391Z-F	CTGCAGGTCGACGGATCCTCCGAGGATGGAAAAATGTG
	pRLM1-1391Z-R	AAATTTACCCTCAGATCTACCATTGGTCGATCAGCCTCTATAACC
	Protein recombination and expression
	GST-RLM1-F	TGTTCCAGGGGCCCCATATGATGGGACGGCTGTCGTCGTG
	GST-RLM1-R	GATGATGCTCGAGTCGACTCAGAAGTATTCCAAGTTGAA
	6His-MAPK10-F	ATCACCACAGCCAGGATCCGATGCAAAAGTTGACCGCACC
	6His-MAPK10-R	GCGCGCCGAGCTCGAATTCTCAATACATCCTCGACATGCCGTAGG
	For Yeast one hybrid
	RLM1-pGADT7-F	GGAGGCCAGTGAATTCATGGGACGGCTGTCGTCGTG
	RLM1-pGADT7-R	CGAGCTCGATGGATCCTCAGAAGTATTCCAAGTT
	MYB1AT-F	CTCACTATAGGGCGAATTCCTACTGTTTGTGAGGTAAAATTAATCACTGCAAAA
	MYB1AT-R	TCGATTCGCGAACGCGTGAGCTCGACTATTACTCCTGATATTATCTCC
	For Yeast two hybrid
	RLM1-pGBKT7-F	CATGGAGGCCGAATTCATGGGACGGCTGTCGTCGTG
	RLM1-pGBKT7-R	GCAGGTCGACGGATCCTCAGAAGTATTCCAAGTT
	MAPK10-pGADT7-F	GGAGGCCAGTGAATTCATGCAAAAGTTGACCGCAC
	MAPK10-pGADT7-R	CGAGCTCGATGGATCCATACATCCTCGACATGCCG
	For trans-activity analysis
	EAR4-RLM1-F1	GGGGACAAGTTTGTACAAAAAAGCAGGCTGCATGCTCGATCTGGATTTGG
	EAR4-RLM1-R1	GCACGACGACAGCCGTCCCATCAACACGCTGCACTGAGCAGCGTAAT
	EAR4-RLM1-F2	ATTACGCTGCTCAGTGCAGCGTGTTGATGGGACGGCTGTCGTCGTGC
	EAR4-RLM1-R2	GGGGACCACTTTGTACAAGAAAGCTGGGTTCAGAAGTATTCCAAGTTG
	VP64-RLM1-F1	GGGGACAAGTTTGTACAAAAAAGCAGGCTGCATGGACGCGCTGGACGATTT
	VP64-RLM1-R1	CCGCACGACGACAGCCGTCCCATTAACATATCGAGATCGAAA
	VP64-RLM1-F2	TTTCGATCTCGATATGTTAATGGGACGGCTGTCGTCGTGCGG
	VP64-RLM1-R2	GGGGACCACTTTGTACAAGAAAGCTGGGTTCAGAAGTATTCCAAGTTGA
	RLM11-60 -F	CATGGAGGCCGAATTCATGGGACGGCTGTCGTCGTG
	RLM11-60 -R	GCAGGTCGACGGATCCTCAGATCCACCGCAGCCTG
	RLM161-116-F	CATGGAGGCCGAATTCATGAACTACCTCAGGCCAG
	RLM161-116 -R	GCAGGTCGACGGATCCTCACTTCTTGAGGCAGCTGT
	RLM1117-182 -F	CATGGAGGCCGAATTCATGAAGCTCCGGCAACGCGG
	RLM1117-182 -R	GCAGGTCGACGGATCCTCAGGTCACCGGGAACGGG
	RLM1183-248 -F	CATGGAGGCCGAATTCATGGACTTCGGCGCCGGCT
	RLM1183-248-R	GCAGGTCGACGGATCCTCACTCGCTGTCGAGCACA
	RLM1249-312 -F	CATGGAGGCCGAATTCATGGTGCTCAACTGGGCCGC
	RLM1249-312-R	GCAGGTCGACGGATCCTCAGAAGTATTCCAAGTTG
	RLM1139-227 -F	CATGGAGGCCGAATTCATGACGTCCTCGGAGTCG
	RLM1139-227-R	GCAGGTCGACGGATCCTCAGCCGTAGCCCAGGTT
	RLM1205-293-F	CATGGAGGCCGAATTCATGGACGACGGCGCCGGG
	RLM1205-293-R	GCAGGTCGACGGATCCTCAGAACTTGTGCTCCAG
	RLM1△173-191-1F	CATGGAGGCCGAATTCATGAAGCTCCGGCAACGCG
	RLM1△173-191-1R	CGCCATGTTCGCCGCGCCCTTGGCGTTCGCGGCGAGG
	RLM1△173-191-2F	CCTCGCCGCGAACGCCAAGGGCGCGGCGAACATGGCG
	RLM1△173-191-2R	GCAGGTCGACGGATCCTCAGAAGTATTCCAAGTTG
	RLM1173-191-F	AATTCATGCAGTCGGTGTTCGACCCGTTCCCGGTGACCGACTTCGGCGCCGGCTTCGACCTCTGAG
	RLM1173-191-R	GATCCTCAGAGGTCGAAGCCGGCGCCGAAGTCGGTCACCGGGAACGGGTCGAACACCGACTGCATG
	RLM1m173-191-F	AATTCATGCAGTCGGTGTTCGCCCCGTTCCCGGTGACCGCCTTCGGCGCCGGCTTCGCCCTCTGAG
	RLM1m173-191-R	GATCCTCAGAGGGCGAAGCCGGCGCCGAAGGCGGTCACCGGGAACGGGGCGAACACCGACTGCATG
	For DNA binding assay
	Motif-F	AGCGAGAGTAGGGAGCGAGAGCGAGGTAGATCAGGAGTATGGAGAGTGGATCAGGAGTATGGAGAGT
	MYB1AT-R	AGGGCCTGAGATCGGCTTGTAATCGCGCAATGCAAAAGAGCGTAACCATGGCCCACTCTCCATACTCCTGAT
	mMYBAT-R	AGGGCCTGAGATCGGCTTGTAATCGCGCAATGCAAAAGAGCGTAATTATAGCCCACTCTCCATACTCCTGAT
	qBind-F/-R	GAGTAGGGAGCGAGAGCGAGG				CCTGAGATCGGCTTGTAATC
	For transcriptional activity analysis
	CAD2-0800-F	CACTATAGGGCGAATTGGTTGCGTGCCTCCTCCTTTTCTC
	CAD2-0800-R	GGAATTCGATATCAAGCTCGTCTCTGGACACGAACACG
	RLM1-1307F	GGGATCCACTAGTTCTAGGAAGTATTCCAAGTTGAAGT
	RLM1-1307R	GAACGATAGCCATGGGCGATGGGACGGCTGTCGT
	MAPK10-1307F	GGGATCCACTAGTTCTAGATACATCCTCGACATGCCGT
	MAPK-1307R	GAACGATAGCCATGGGCGATGCAAAAGTTGACCGCACCCC
	For split-luciferase complementation assay
	RLM1-nLUC-F	GCTCGGTACCCGGGATCCATGGGACGGCTGTCGTCGT
	RLM1-nLUC-R	GTACGAGATCTGGTCGACGAAGTATTCCAAGTTGAAG
	MAPK10-cLUC-F	GGGCGGTACCCGGGATCCATGCAAAAGTTGACCGCAC
	MAPK10-cLUC-R	TTGTTGCTGCAGGTCGACATACATCCTCGACATGCCG
