# Supplementary material for: RLM1, Encoding an R2R3 MYB Transcription Factor, Regulates the Development of Secondary Cell Wall in Rice
Source: Front Plant Sci. 2022 May 31;13:905111. doi: 10.3389/fpls.2022.905111 (PMC9194675; doi:10.3389/fpls.2022.905111)
Supplement: Supplementary Table S2 — List of RLM1 binding motifs. [file Table_2.XLSX]

## Sheet: Sheet1
	Factor or Site Name
AATGATTG	GATABOX CAATBOX1
CAATAGG	CAATBOX1
CCCGCTCG	BS1EGCCR
CCCGTTC	MYBCOREATCYCB1
CCGTTTCG	MYBCOREATCYCB1
GCCAACC	MYBPZM
GCGTATCG	GATABOX
TAACCATG	MYB1AT
TCGATTG	ARR1AT CAATBOX1
TGCGATAG	CAATBOX1
TGTCGTAG	unknown motif
CCGATCT	unknown motif
CCGATGA	unknown motif
CGATCGG	unknown motif
CTGATCG	unknown motif
CTGTGGTG	unknown motif
GAAGTTC	unknown motif
AACCCTG	unknown motif
CAGAACCGTG	unknown motif
CCCCACCG	unknown motif
