# Supplementary material for: RLM1, Encoding an R2R3 MYB Transcription Factor, Regulates the Development of Secondary Cell Wall in Rice
Source: Front Plant Sci. 2022 May 31;13:905111. doi: 10.3389/fpls.2022.905111 (PMC9194675; doi:10.3389/fpls.2022.905111)
Supplement: Supplementary file 3 [file Table_3.XLSX]

## Sheet: up
Geneid	MYB_1	MYB_2	MYB_3	Nip_1	Nip_2	Nip_3	logFC	logCPM	F	PValue	FDR	uniprotAc	Refseq	pfam	interpro	eggNOG	GO(GO_term,class,description)	KEGG(KO,pathway,description)
LOC_Os01g01650	22.5115	16.0271	16.0692	6.58413	2.65953	0.919796	2.44309	3.82704	12.7491	0.0174798	0.0557885	Q9FTN6,Os01g0106300 protein	XP_015621897.1,isoflavone reductase homolog IRL	PF01073,3-beta hydroxysteroid dehydrogenase/isomerase family;PF13460,NAD(P)H-binding;PF05368,NmrA-like family;PF01370,NAD dependent epimerase/dehydratase family	IPR008030,NmrA-like domain;IPR036291,NAD(P)-binding domain superfamily	-	-	-
LOC_Os01g01840	1.65381	1.05157	1.15682	0.479205	0.698786	0.533837	1.17284	0.308937	15.106	0.00367571	0.0186897	A0A0E0MQF0,Uncharacterized protein	-	PF12620,Protein of unknown function (DUF3778);PF00010,Helix-loop-helix DNA-binding domain	IPR015660,Achaete-scute transcription factor-related;IPR011598,Myc-type, basic helix-loop-helix (bHLH) domain;IPR036638,Helix-loop-helix DNA-binding domain superfamily;IPR022256,Domain of unknown function DUF3778	-	GO:0006357,biological_process,regulation of transcription by RNA polymerase II;GO:0046983,molecular_function,protein dimerization activity;GO:0003677,molecular_function,DNA binding	-
LOC_Os01g02010	16.6871	14.0102	12.9949	1.28916	1.13671	2.29502	3.23352	3.5085	147.667	3.74408e-06	0.000212557	I1NJM4,Uncharacterized protein	-	-	-	-	-	-
LOC_Os01g02900	1.8667	2.0446	1.98389	1.25393	0.884945	0.742529	1.04739	1.64416	23.9475	0.00084875	0.00698134	B8ACY4,Uncharacterized protein	-	PF04577,Protein of unknown function (DUF563)	IPR007657,Glycosyltransferase 61	KOG4698,Uncharacterized conserved protein;ENOG410ZHQA,-	GO:0016757,molecular_function,transferase activity, transferring glycosyl groups;GO:0016021,cellular_component,integral component of membrane;GO:0016020,cellular_component,membrane	-
LOC_Os01g02910	0.546126	1.03522	0.707459	0.280319	0.154668	0.297406	1.67156	0.190714	19.7567	0.00160195	0.0106184	A0A0E0MQN8,Uncharacterized protein	-	PF04577,Protein of unknown function (DUF563)	IPR007657,Glycosyltransferase 61	-	GO:0016757,molecular_function,transferase activity, transferring glycosyl groups;GO:0016021,cellular_component,integral component of membrane;GO:0016020,cellular_component,membrane	-
LOC_Os01g02940	3.78452	2.66853	3.60584	2.22097	1.49161	1.13009	1.07013	2.76127	18.9567	0.0023048	0.0136941	A0A0E0MQP0,Uncharacterized protein	-	PF04577,Protein of unknown function (DUF563)	IPR007657,Glycosyltransferase 61	-	GO:0016757,molecular_function,transferase activity, transferring glycosyl groups;GO:0016021,cellular_component,integral component of membrane;GO:0016020,cellular_component,membrane	-
LOC_Os01g03310	21.6177	13.3753	16.6011	8.40887	7.02738	8.2407	1.13742	3.51961	41.2223	0.000132126	0.00201219	Q0JR29,Os01g0123900 protein	XP_015622137.1,Bowman-Birk type bran trypsin inhibitor	PF00228,Bowman-Birk serine protease inhibitor family	IPR035995,Bowman-Birk type proteinase inhibitor;IPR000877,Proteinase inhibitor I12, Bowman-Birk	-	GO:0030414,molecular_function,peptidase inhibitor activity;GO:0010951,biological_process,negative regulation of endopeptidase activity;GO:0004867,molecular_function,serine-type endopeptidase inhibitor activity;GO:0010466,biological_process,negative regulation of peptidase activity;GO:0005576,cellular_component,extracellular region	-
LOC_Os01g04300	0.581376	0.23018	0.522467	0.107516	0.0726404	0.0651829	2.43417	-0.816994	22.3653	0.00106753	0.00808951	I1NK04,Uncharacterized protein	-	PF02018,Carbohydrate binding domain;PF00331,lycosyl hydrolase family 10	IPR017853,Glycoside hydrolase superfamily;IPR003305,Carbohydrate-binding, CenC-like;IPR008979,Galactose-binding-like domain superfamily;IPR001000,Glycoside hydrolase family 10 domain	COG3693,Beta-1,4-xylanase;ENOG410IH86,-	GO:0004553,molecular_function,hydrolase activity, hydrolyzing O-glycosyl compounds;GO:0005975,biological_process,carbohydrate metabolic process;GO:0016798,molecular_function,hydrolase activity, acting on glycosyl bonds	-
LOC_Os01g04350	135.811	165.942	188.811	80.6489	80.0166	65.0747	1.13581	6.83026	71.9622	3.23417e-05	0.000822876	A0A0D9Y2W5,Uncharacterized protein	-	PF00011,Hsp20/alpha crystallin family	IPR031107,Small heat shock protein HSP20;IPR008978,HSP20-like chaperone;IPR002068,Alpha crystallin/Hsp20 domain	-	-	-
LOC_Os01g04640	1.58493	1.11508	1.56217	0.486128	0.465289	0.773642	1.32428	-0.112022	14.497	0.00414946	0.0203209	A0A0D9Y308,Reticulon-like protein	-	PF02453,Reticulon	IPR003388,Reticulon	-	GO:0005789,cellular_component,endoplasmic reticulum membrane;GO:0016021,cellular_component,integral component of membrane;GO:0005783,cellular_component,endoplasmic reticulum;GO:0016020,cellular_component,membrane	-
LOC_Os01g04720	2.64686	2.79187	2.66993	1.19275	1.04044	0.894256	1.38765	2.86398	107.827	2.56047e-06	0.000167245	Q5ZDH7,Os01g0140400 protein	XP_015624195.1,probable LRR receptor-like serine/threonine-protein kinase PAM74	PF12819,Carbohydrate-binding protein of the ER	IPR024788,Malectin-like carbohydrate-binding domain;IPR032675,Leucine-rich repeat domain superfamily	KOG0619,FOG: Leucine rich repeat;COG4886,Leucine-rich repeat (LRR) protein	GO:0016301,molecular_function,kinase activity;GO:0005768,cellular_component,endosome;GO:0005773,cellular_component,vacuole;GO:0005802,cellular_component,trans-Golgi network;GO:0005886,cellular_component,plasma membrane;GO:0016020,cellular_component,membrane;GO:0005794,cellular_component,Golgi apparatus;GO:0016310,biological_process,phosphorylation;GO:0016021,cellular_component,integral component …	-
LOC_Os01g05820	2.97561	3.69805	1.91535	0.436383	0.358301	0.578729	2.6632	1.49746	78.6206	9.48032e-06	0.000366955	A0A0E0FGA3,Uncharacterized protein	-	PF01019,amma-glutamyltranspeptidase	IPR000101,Gamma-glutamyltranspeptidase;IPR029055,Nucleophile aminohydrolases, N-terminal	-	GO:0006508,biological_process,proteolysis;GO:0036374,molecular_function,glutathione hydrolase activity;GO:0006751,biological_process,glutathione catabolic process;GO:0016021,cellular_component,integral component of membrane;GO:0016020,cellular_component,membrane	-
LOC_Os01g06580	3.59305	3.51053	2.57041	0.572614	0.943731	0.662748	2.14475	1.23996	71.9297	1.36173e-05	0.00046978	Q0JQI2,Os01g0159200 protein	-	-	-	-	GO:0016021,cellular_component,integral component of membrane;GO:0016020,cellular_component,membrane	-
LOC_Os01g07170	8.38183	8.87321	8.44461	4.0612	3.4204	3.44307	1.24827	3.34574	123.761	1.43253e-06	0.000123153	A0A0E0FGR0,Uncharacterized protein	-	PF02301,HORMA domain	IPR003511,HORMA domain;IPR036570,HORMA domain superfamily	-	-	-
LOC_Os01g07420	3.81055	3.14362	2.11127	0.972165	0.830144	0.88101	1.7672	1.584	53.3845	4.47197e-05	0.0010101	A0A0E0MRW5,Uncharacterized protein	-	PF12697,Alpha/beta hydrolase family;PF00561,alpha/beta hydrolase fold	IPR000073,Alpha/beta hydrolase fold-1;IPR029058,Alpha/Beta hydrolase fold	-	-	-
LOC_Os01g08500	0.85159	0.358236	1.62626	0.478088	0.226105	0.3297	1.48283	-0.201364	6.91741	0.0277801	0.0774684	Q5VR44,Ribosomal protein-like	-	PF04827,Plant transposon protein	IPR006912,Harbinger transposase-derived protein	ENOG410IJHN,-;ENOG410Z1UH,-	GO:0005840,cellular_component,ribosome;GO:0016788,molecular_function,hydrolase activity, acting on ester bonds	-
LOC_Os01g09880	4.09201	3.0021	2.0516	0.446177	0.368436	0.315583	3.01867	1.31672	99.5004	3.58347e-06	0.000207114	Q5SMX9,Os01g0195400 protein	XP_015627374.1,uncharacterized protein LOC4327322	PF03168,Late embryogenesis abundant protein	IPR004864,Late embryogenesis abundant protein, LEA-14	ENOG4111AV0,-;ENOG410J91Y,-	GO:0016021,cellular_component,integral component of membrane;GO:0016020,cellular_component,membrane	-
LOC_Os01g10320	1.22208	1.37344	0.891664	0.171075	0.0224743	0.121002	3.52516	0.469592	50.3442	5.62166e-05	0.00118513	I1NL67,Uncharacterized protein	-	PF01852,START domain;PF08670,MEKHLA domain	IPR013978,MEKHLA;IPR002913,START domain;IPR023393,START-like domain superfamily	ENOG410XQ3R,-;ENOG410IFI0,-	GO:0008289,molecular_function,lipid binding	-
LOC_Os01g10890	17.6983	22.7856	19.2295	10.3147	10.5071	9.09052	1.01075	4.94734	93.3918	4.66412e-06	0.000246156	A2WLW5,Non-specific serine/threonine protein kinase	-	PF03822,NAF domain;PF00069,Protein kinase domain	IPR020636,Calcium/calmodulin-dependent/calcium-dependent protein kinase;IPR011009,Protein kinase-like domain superfamily;IPR017441,Protein kinase, ATP binding site;IPR008271,Serine/threonine-protein kinase, active site;IPR018451,NAF/FISL domain;IPR004041,NAF domain;IPR000719,Protein kinase domain	COG0515,Serine/threonine protein kinase;KOG0583,Serine/threonine protein kinase	GO:0016301,molecular_function,kinase activity;GO:0007165,biological_process,signal transduction;GO:0016740,molecular_function,transferase activity;GO:0016310,biological_process,phosphorylation;GO:0004674,molecular_function,protein serine/threonine kinase activity;GO:0016020,cellular_component,membrane;GO:0006468,biological_process,protein phosphorylation;GO:0000166,molecular_function,nucleotide b…	-
LOC_Os01g11620	4.87138	7.63464	3.87076	1.7927	1.00281	0.695346	2.24336	2.40624	33.913	0.000700293	0.00610306	B8AAJ1,Uncharacterized protein	-	PF00657,SL-like Lipase/Acylhydrolase	IPR001087,GDSL lipase/esterase;IPR036514,SGNH hydrolase superfamily;IPR035669,GDSL lipase/esterase-like, plant	ENOG410JWYQ,-;ENOG41104GG,-	GO:0016788,molecular_function,hydrolase activity, acting on ester bonds	-
LOC_Os01g11720	1.76183	2.33777	0.833533	1.10779	0.498967	0.537289	1.22057	0.247212	7.32252	0.0241005	0.070174	A0A0E0FIG4,Uncharacterized protein	-	PF03004,Plant transposase (Ptta/En/Spm family)	IPR004252,Probable transposase, Ptta/En/Spm, plant	-	-	-
LOC_Os01g14080	1.04529	1.32584	1.92903	0.599318	0.740091	0.678241	1.10225	0.737751	14.4155	0.00421849	0.0205882	A0A0E0MTS6,Uncharacterized protein	-	-	IPR029058,Alpha/Beta hydrolase fold	-	-	-
LOC_Os01g14670	34.0022	34.4805	25.5475	3.36579	1.7979	1.50511	3.83423	4.21643	163.367	8.12229e-06	0.000332578	Q9XHW8,Os01g0249200 protein	XP_015612310.1,germin-like protein 5-1	PF00190,Cupin	IPR019780,Germin, manganese binding site;IPR014710,RmlC-like jelly roll fold;IPR006045,Cupin 1;IPR011051,RmlC-like cupin domain superfamily;IPR001929,Germin	ENOG410YCIH,-;ENOG410IUIS,-	GO:0005618,cellular_component,cell wall;GO:0046872,molecular_function,metal ion binding;GO:0045735,molecular_function,nutrient reservoir activity;GO:0030145,molecular_function,manganese ion binding;GO:0005576,cellular_component,extracellular region;GO:0010497,biological_process,plasmodesmata-mediated intercellular transport;GO:0009506,cellular_component,plasmodesma;GO:2000280,biological_process,r…	-
LOC_Os01g15320	1.86141	1.92402	1.00907	0.836005	0.329481	0.0886966	1.93786	-0.354004	10.863	0.00935571	0.0360233	A0A0E0MU54,Uncharacterized protein	-	PF05498,Rapid ALkalinization Factor (RALF)	IPR008801,Rapid ALkalinization Factor	-	-	-
LOC_Os01g15970	3.95048	3.4043	3.45295	0.903868	1.00271	0.568276	2.12324	1.04454	72.6676	1.30651e-05	0.000457348	A2WN59,Uncharacterized protein	-	-	-	-	-	-
LOC_Os01g16030	7.00317	8.66967	7.11832	1.06154	1.39456	2.08564	2.34185	2.83838	99.569	5.08548e-06	0.000257064	A2WN65,Uncharacterized protein	-	PF00025,ADP-ribosylation factor family	IPR006689,Small GTPase superfamily, ARF/SAR type;IPR005225,Small GTP-binding protein domain;IPR024156,Small GTPase superfamily, ARF type;IPR027417,P-loop containing nucleoside triphosphate hydrolase	COG1100,GTPase SAR1 and related small G proteins;KOG0070,GTP-binding ADP-ribosylation factor Arf1	GO:0005525,molecular_function,GTP binding;GO:0000166,molecular_function,nucleotide binding;GO:0005622,cellular_component,intracellular	-
LOC_Os01g16120	1.10376	0.771846	1.38461	0.360527	0.473628	0.446255	1.35028	-0.283929	14.1651	0.0044393	0.0212493	Q9LJ01,Os01g0266100 protein	XP_015642452.1,E3 ubiquitin-protein ligase EL5-like	PF13639,Ring finger domain	IPR001841,Zinc finger, RING-type;IPR013083,Zinc finger, RING/FYVE/PHD-type	KOG0800,FOG: Predicted E3 ubiquitin ligase;ENOG41121N2,-	GO:0043161,biological_process,proteasome-mediated ubiquitin-dependent protein catabolic process;GO:0061630,molecular_function,ubiquitin protein ligase activity;GO:0016567,biological_process,protein ubiquitination	-
LOC_Os01g16140	6.79561	8.49439	7.36784	3.29625	3.9454	2.33145	1.24327	0.485977	20.3257	0.00146155	0.00997149	A2WN82,Uncharacterized protein	-	-	-	ENOG41108TQ,-;ENOG410JSGS,-	-	-
LOC_Os01g16146	8.40036	6.03661	5.86844	3.12415	2.56689	3.0337	1.23236	2.49889	47.5718	7.00004e-05	0.00134091	A0A0E0MUC8,Uncharacterized protein	-	PF02567,Phenazine biosynthesis-like protein	IPR003719,Phenazine biosynthesis PhzF protein	-	GO:0003824,molecular_function,catalytic activity;GO:0009058,biological_process,biosynthetic process	-
LOC_Os01g17470	15.0027	12.6117	10.6329	2.46226	2.75471	2.86516	2.25288	3.16877	218.718	1.24098e-07	2.62054e-05	A0A0D9Y6V9,Uncharacterized protein	-	PF02298,Plastocyanin-like domain	IPR008972,Cupredoxin;IPR003245,Phytocyanin domain	-	GO:0009055,molecular_function,electron transfer activity;GO:0022900,biological_process,electron transport chain	-
LOC_Os01g18744	2.72513	3.31505	2.03485	0.890126	1.00858	0.196747	1.93649	1.50778	16.3445	0.00484811	0.0226891	I1NMD9,Uncharacterized protein	-	PF02458,Transferase family	IPR023213,Chloramphenicol acetyltransferase-like domain superfamily;IPR003480,Transferase	ENOG410YE2Y,-;ENOG410IKRE,-	GO:0016747,molecular_function,transferase activity, transferring acyl groups other than amino-acyl groups	-
LOC_Os01g19020	31.1165	29.3631	36.7039	10.8251	7.26981	3.85896	2.16285	4.8226	34.8909	0.00157197	0.0104844	Q9FYP0,Peroxidase	XP_015625718.1,peroxidase 2	PF00141,Peroxidase	IPR000823,Plant peroxidase;IPR033905,Secretory peroxidase;IPR010255,Haem peroxidase;IPR019794,Peroxidase, active site;IPR002016,Haem peroxidase, plant/fungal/bacterial	ENOG410JWYI,-;ENOG41104GN,-	GO:0009664,biological_process,plant-type cell wall organization;GO:0009505,cellular_component,plant-type cell wall;GO:0046872,molecular_function,metal ion binding;GO:0098869,biological_process,cellular oxidant detoxification;GO:0016491,molecular_function,oxidoreductase activity;GO:0005576,cellular_component,extracellular region;GO:0006979,biological_process,response to oxidative stress;GO:0055114…	-
LOC_Os01g20950	3.45663	4.68118	5.23046	0.393582	0.310232	0.371177	3.65159	1.76496	228.71	1.02169e-07	2.41118e-05	Q8L452,Sulfotransferase	XP_015644185.1,cytosolic sulfotransferase 5	PF00685,Sulfotransferase domain	IPR000863,Sulfotransferase domain;IPR027417,P-loop containing nucleoside triphosphate hydrolase	ENOG4111H56,-;KOG1584,Sulfotransferase	GO:0008146,molecular_function,sulfotransferase activity;GO:0016740,molecular_function,transferase activity	-
LOC_Os01g22370	19.7539	17.789	23.7808	13.1093	9.95041	7.84398	1.00519	4.42566	27.4189	0.000981671	0.00765734	Q9AS12,Peroxidase	XP_015621829.1,peroxidase 1	PF00141,Peroxidase	IPR019794,Peroxidase, active site;IPR002016,Haem peroxidase, plant/fungal/bacterial;IPR033905,Secretory peroxidase;IPR010255,Haem peroxidase;IPR019793,Peroxidases heam-ligand binding site;IPR000823,Plant peroxidase	ENOG4111FDS,-;ENOG410JUJM,-	GO:0004601,molecular_function,peroxidase activity;GO:0009505,cellular_component,plant-type cell wall;GO:0046872,molecular_function,metal ion binding;GO:0098869,biological_process,cellular oxidant detoxification;GO:0016491,molecular_function,oxidoreductase activity;GO:0005576,cellular_component,extracellular region;GO:0006979,biological_process,response to oxidative stress;GO:0042744,biological_pr…	K00430,ko00940,Phenylpropanoid biosynthesis
LOC_Os01g22640	1.03141	0.598455	1.31457	0.223629	0.276996	0.101683	2.26709	0.230818	27.9538	0.000498067	0.0048426	I1NMS1,Uncharacterized protein	-	PF00657,SL-like Lipase/Acylhydrolase	IPR001087,GDSL lipase/esterase;IPR036514,SGNH hydrolase superfamily;IPR035669,GDSL lipase/esterase-like, plant	ENOG41116E4,-;ENOG410JS8S,-	GO:0016788,molecular_function,hydrolase activity, acting on ester bonds;GO:0016021,cellular_component,integral component of membrane;GO:0016020,cellular_component,membrane	-
LOC_Os01g25679	0.60441	1.27301	1.52242	0.534294	0.584168	0.292574	1.27715	1.54045	11.2146	0.0103885	0.0387907	Q7XX43,OSJNBa0059D20.6 protein	-	PF00665,Integrase core domain;PF00098,Zinc knuckle;PF03732,Retrotransposon gag protein;PF00078,Reverse transcriptase (RNA-dependent DNA polymerase);PF08284,Retroviral aspartyl protease	IPR021109,Aspartic peptidase domain superfamily;IPR016197,Chromo-like domain superfamily;IPR001584,Integrase, catalytic core;IPR036875,Zinc finger, CCHC-type superfamily;IPR000953,Chromo/chromo shadow domain;IPR001878,Zinc finger, CCHC-type;IPR001969,Aspartic peptidase, active site;IPR036397,Ribonuclease H superfamily;IPR005162,Retrotransposon gag domain;IPR000477,Reverse transcriptase domain;IPR…	KOG0017,FOG: Transposon-encoded proteins with TYA, reverse transcriptase, integrase domains in various combinations;COG2801,Transposase and inactivated derivatives	GO:0004190,molecular_function,aspartic-type endopeptidase activity;GO:0015074,biological_process,DNA integration;GO:0003676,molecular_function,nucleic acid binding;GO:0008270,molecular_function,zinc ion binding;GO:0006508,biological_process,proteolysis	-
LOC_Os01g25688	0.890533	1.48991	1.61505	0.81592	0.794455	0.220658	1.12879	0.939534	6.47864	0.0342573	0.0903461	Q2R1L3,Retrotransposon protein, putative, Ty3-gypsy subclass	-	PF00665,Integrase core domain;PF00098,Zinc knuckle;PF03732,Retrotransposon gag protein;PF00078,Reverse transcriptase (RNA-dependent DNA polymerase);PF08284,Retroviral aspartyl protease	IPR021109,Aspartic peptidase domain superfamily;IPR001584,Integrase, catalytic core;IPR036875,Zinc finger, CCHC-type superfamily;IPR001878,Zinc finger, CCHC-type;IPR001969,Aspartic peptidase, active site;IPR036397,Ribonuclease H superfamily;IPR005162,Retrotransposon gag domain;IPR000477,Reverse transcriptase domain;IPR012337,Ribonuclease H-like superfamily	KOG0017,FOG: Transposon-encoded proteins with TYA, reverse transcriptase, integrase domains in various combinations;COG2801,Transposase and inactivated derivatives	GO:0004190,molecular_function,aspartic-type endopeptidase activity;GO:0003676,molecular_function,nucleic acid binding;GO:0015074,biological_process,DNA integration;GO:0008270,molecular_function,zinc ion binding;GO:0006508,biological_process,proteolysis	-
LOC_Os01g27050	3.82137	3.62869	3.322	0.980727	1.14275	1.58338	1.55259	1.81182	54.4968	4.1245e-05	0.00095664	A0A0P0V2P7,Flavin-containing monooxygenase	-	PF13450,NAD(P)-binding Rossmann-like domain;PF00743,lavin-binding monooxygenase-like;PF01266,AD dependent oxidoreductase;PF00890,AD binding domain;PF01494,AD binding domain;PF07992,Pyridine nucleotide-disulphide oxidoreductase;PF01593,lavin containing amine oxidoreductase;PF13738,Pyridine nucleotide-disulphide oxidoreductase;PF13434,L-lysine 6-monooxygenase (NADPH-requiring)	IPR036188,FAD/NAD(P)-binding domain superfamily;IPR000960,Flavin monooxygenase FMO;IPR020946,Flavin monooxygenase-like	-	GO:0016491,molecular_function,oxidoreductase activity;GO:0004499,molecular_function,N,N-dimethylaniline monooxygenase activity;GO:0004497,molecular_function,monooxygenase activity;GO:0050661,molecular_function,NADP binding;GO:0050660,molecular_function,flavin adenine dinucleotide binding;GO:0055114,biological_process,oxidation-reduction process	-
LOC_Os01g27240	4.90802	6.27181	5.88463	0.572549	0.466342	0.425215	3.5526	2.31874	369.431	1.24664e-08	6.71233e-06	I1NN41,Uncharacterized protein	-	PF00724,NADH:flavin oxidoreductase / NADH oxidase family	IPR001155,NADH:flavin oxidoreductase/NADH oxidase, N-terminal;IPR013785,Aldolase-type TIM barrel	COG1902,NADH:flavin oxidoreductases, Old Yellow Enzyme family;KOG0134,NADH:flavin oxidoreductase/12-oxophytodienoate reductase	GO:0010181,molecular_function,FMN binding;GO:0055114,biological_process,oxidation-reduction process;GO:0016491,molecular_function,oxidoreductase activity;GO:0003824,molecular_function,catalytic activity	-
LOC_Os01g27360	11.3377	11.2594	8.63967	1.09441	1.9649	0.645066	3.05505	2.5622	84.3421	2.52004e-05	0.000697436	A0A0E0G945,Uncharacterized protein	-	PF00043,lutathione S-transferase, C-terminal domain;PF02798,lutathione S-transferase, N-terminal domain	IPR036249,Thioredoxin-like superfamily;IPR036282,Glutathione S-transferase, C-terminal domain superfamily;IPR010987,Glutathione S-transferase, C-terminal-like;IPR034347,Glutathione S-transferases Phi, C-terminal;IPR004045,Glutathione S-transferase, N-terminal;IPR004046,Glutathione S-transferase, C-terminal	-	-	-
LOC_Os01g32460	9.22795	5.84417	13.9055	3.34748	2.7014	3.38242	1.63849	2.31465	26.9645	0.000961033	0.00754065	B8A8W3,Uncharacterized protein	-	PF15699,NPR1 interacting	IPR031425,NPR1/NH1-interacting protein	-	GO:0010112,biological_process,regulation of systemic acquired resistance	-
LOC_Os01g35330	67.2823	70.5468	75.0636	15.8861	17.8301	17.0682	2.0809	5.55842	664.387	9.22044e-10	1.413e-06	A0A0E0FMS1,Uncharacterized protein	-	PF12620,Protein of unknown function (DUF3778)	IPR022256,Domain of unknown function DUF3778	-	GO:0016021,cellular_component,integral component of membrane;GO:0016020,cellular_component,membrane	-
LOC_Os01g37470	3.28251	3.04877	2.39556	1.19195	1.3549	0.838638	1.37275	2.31724	48.0518	6.73407e-05	0.00131392	I1NNZ1,Uncharacterized protein	-	PF01177,Asp/Glu/Hydantoin racemase	IPR004380,Aspartate racemase;IPR001920,Asp/Glu racemase;IPR015942,Asp/Glu/hydantoin racemase	ENOG410II6A,-;COG1794,Aspartate racemase	GO:0006520,biological_process,cellular amino acid metabolic process;GO:0006807,biological_process,nitrogen compound metabolic process;GO:0008152,biological_process,metabolic process;GO:0036361,molecular_function,racemase activity, acting on amino acids and derivatives;GO:0009507,cellular_component,chloroplast;GO:0016855,molecular_function,racemase and epimerase activity, acting on amino acids and…	-
LOC_Os01g38190	0.554924	0.981774	0.940763	0.239261	0.424332	0.296153	1.36108	-0.099003	13.6106	0.004981	0.0231363	A2ZUF8,Uncharacterized protein	XP_015632464.1,UPF0481 protein At3g47200	PF03140,Plant protein of unknown function	IPR004158,Protein of unknown function DUF247, plant	ENOG410ZKCS,-;ENOG410JCAX,-	GO:0016021,cellular_component,integral component of membrane;GO:0016020,cellular_component,membrane	-
LOC_Os01g38229	194.185	220.976	204.159	108.305	104.604	67.77	1.15828	8.52426	49.6112	0.000171863	0.00240777	Q657L8,Peptidylprolyl isomerase	XP_015617662.1,70 kDa peptidyl-prolyl isomerase isoform X2;XP_015617669.1,-	PF00254,KBP-type peptidyl-prolyl cis-trans isomerase	IPR001179,FKBP-type peptidyl-prolyl cis-trans isomerase domain;IPR023566,Peptidyl-prolyl cis-trans isomerase, FKBP-type;IPR011990,Tetratricopeptide-like helical domain superfamily	KOG0543,FKBP-type peptidyl-prolyl cis-trans isomerase;COG0545,FKBP-type peptidyl-prolyl cis-trans isomerases 1	GO:0000413,biological_process,protein peptidyl-prolyl isomerization;GO:0005528,molecular_function,FK506 binding;GO:0003755,molecular_function,peptidyl-prolyl cis-trans isomerase activity;GO:0005737,cellular_component,cytoplasm;GO:0016853,molecular_function,isomerase activity;GO:0061077,biological_process,chaperone-mediated protein folding	-
LOC_Os01g39020	1.02597	1.63716	1.07578	0.313728	0.247289	0.790524	1.50014	0.447426	11.3898	0.00825382	0.0329987	A0A0E0MY82,Uncharacterized protein	-	PF00447,HSF-type DNA-binding	IPR000232,Heat shock factor (HSF)-type, DNA-binding;IPR027725,Heat shock transcription factor family;IPR036390,Winged helix DNA-binding domain superfamily;IPR036388,Winged helix-like DNA-binding domain superfamily	-	GO:0043565,molecular_function,sequence-specific DNA binding;GO:0006355,biological_process,regulation of transcription, DNA-templated;GO:0003700,molecular_function,DNA binding transcription factor activity;GO:0003677,molecular_function,DNA binding;GO:0005634,cellular_component,nucleus	-
LOC_Os01g40190	11.115	17.661	12.2871	5.74768	5.21636	6.81475	1.22006	4.72353	40.1339	0.000342355	0.00376792	A0A0E0MYJ2,Uncharacterized protein	-	PF05553,Cotton fibre expressed protein	IPR008480,Protein of unknown function DUF761, plant	-	GO:0016021,cellular_component,integral component of membrane;GO:0016020,cellular_component,membrane	-
LOC_Os01g40550	1.40946	0.542092	0.833533	0.202568	0.279421	0.188051	2.03288	-0.433859	19.837	0.00158116	0.0105281	A0A0D3EQN5,Uncharacterized protein	-	PF00011,Hsp20/alpha crystallin family	IPR008978,HSP20-like chaperone;IPR002068,Alpha crystallin/Hsp20 domain	-	-	-
LOC_Os01g40860	4.63423	5.34364	4.13947	1.91875	1.961	2.8983	1.07208	2.72825	31.1569	0.000338977	0.00374133	Q9LRE9,Cytosolic aldehyde dehydrogenase	XP_015618943.1,aldehyde dehydrogenase family 2 member C4	PF00171,Aldehyde dehydrogenase family	IPR016163,Aldehyde dehydrogenase, C-terminal;IPR016160,Aldehyde dehydrogenase, cysteine active site;IPR015590,Aldehyde dehydrogenase domain;IPR016162,Aldehyde dehydrogenase, N-terminal;IPR016161,Aldehyde/histidinol dehydrogenase;IPR029510,Aldehyde dehydrogenase, glutamic acid active site	COG1012,NAD-dependent aldehyde dehydrogenases;KOG2450,Aldehyde dehydrogenase	GO:0016620,molecular_function,oxidoreductase activity, acting on the aldehyde or oxo group of donors, NAD or NADP as acceptor;GO:0055114,biological_process,oxidation-reduction process;GO:0016491,molecular_function,oxidoreductase activity;GO:0008152,biological_process,metabolic process;GO:0004029,molecular_function,aldehyde dehydrogenase (NAD) activity	K12355,ko00940,Phenylpropanoid biosynthesis
LOC_Os01g41710	997.209	1098.3	952.71	537.242	491.98	403.33	1.10388	9.85176	109.255	2.42298e-06	0.00016565	A0A0E0MYW5,Chlorophyll a-b binding protein, chloroplastic	-	PF00504,Chlorophyll A-B binding protein	IPR022796,Chlorophyll A-B binding protein;IPR023329,Chlorophyll a/b binding domain superfamily;IPR001344,Chlorophyll A-B binding protein, plant	-	GO:0018298,biological_process,protein-chromophore linkage;GO:0016021,cellular_component,integral component of membrane;GO:0009579,cellular_component,thylakoid;GO:0009765,biological_process,photosynthesis, light harvesting;GO:0009536,cellular_component,plastid;GO:0015979,biological_process,photosynthesis;GO:0009535,cellular_component,chloroplast thylakoid membrane;GO:0009523,cellular_component,pho…	-
LOC_Os01g42780	1.19618	0.938906	0.433104	0.350848	0.241979	0.488558	1.2708	-0.162566	7.96992	0.0198963	0.061103	Q9FTI3,Cysteine proteinase-like	XP_015640765.1,ervatamin-C	PF08246,Cathepsin propeptide inhibitor domain (I29);PF00112,Papain family cysteine protease	IPR025660,Cysteine peptidase, histidine active site;IPR013201,Cathepsin propeptide inhibitor domain (I29);IPR013128,Peptidase C1A;IPR000169,Cysteine peptidase, cysteine active site;IPR000668,Peptidase C1A, papain C-terminal	COG4870,Cysteine protease;KOG1543,Cysteine proteinase Cathepsin L	GO:0006508,biological_process,proteolysis;GO:0005764,cellular_component,lysosome;GO:0008234,molecular_function,cysteine-type peptidase activity;GO:0051603,biological_process,proteolysis involved in cellular protein catabolic process;GO:0004197,molecular_function,cysteine-type endopeptidase activity;GO:0005615,cellular_component,extracellular space	-
LOC_Os01g43350	0.527282	0.394329	0.53126	0.210503	0.207405	0.290335	1.05255	0.132897	12.2081	0.00676035	0.0286614	Q9AXB6,Os01g0621600 protein	XP_015630579.1,mitogen-activated protein kinase kinase kinase 7;XP_015630588.1,-	PF06760,Protein of unknown function (DUF1221);PF07714,Protein tyrosine kinase	IPR001245,Serine-threonine/tyrosine-protein kinase, catalytic domain;IPR010632,Domain of unknown function DUF1221;IPR011009,Protein kinase-like domain superfamily;IPR000719,Protein kinase domain	COG0515,Serine/threonine protein kinase;KOG0192,Tyrosine kinase specific for activated (GTP-bound) p21cdc42Hs	GO:0016301,molecular_function,kinase activity;GO:0035556,biological_process,intracellular signal transduction;GO:0005737,cellular_component,cytoplasm;GO:0004871,molecular_function,signal transducer activity;GO:0005524,molecular_function,ATP binding;GO:0004672,molecular_function,protein kinase activity;GO:0006468,biological_process,protein phosphorylation;GO:0016310,biological_process,phosphorylat…	-
LOC_Os01g43580	3.02091	3.72395	4.18636	1.84381	1.40764	1.69784	1.15995	2.82027	46.7632	7.47782e-05	0.00140276	A0A0E0MZG8,Kinesin-like protein	-	PF00225,Kinesin motor domain	IPR027640,Kinesin-like protein;IPR019821,Kinesin motor domain, conserved site;IPR001752,Kinesin motor domain;IPR036961,Kinesin motor domain superfamily;IPR027417,P-loop containing nucleoside triphosphate hydrolase	-	GO:0005874,cellular_component,microtubule;GO:0005634,cellular_component,nucleus;GO:0003777,molecular_function,microtubule motor activity;GO:0005886,cellular_component,plasma membrane;GO:0008017,molecular_function,microtubule binding;GO:1903338,biological_process,regulation of cell wall organization or biogenesis;GO:0007018,biological_process,microtubule-based movement;GO:0003774,molecular_functio…	-
LOC_Os01g43910	14.5176	14.8065	16.5292	8.20253	6.53479	5.91446	1.1661	4.95851	92.6045	4.83083e-06	0.000249326	A0A0E0MZK0,Mitogen-activated protein kinase	-	PF00069,Protein kinase domain	IPR011009,Protein kinase-like domain superfamily;IPR017441,Protein kinase, ATP binding site;IPR003527,Mitogen-activated protein (MAP) kinase, conserved site;IPR000719,Protein kinase domain	-	GO:0016301,molecular_function,kinase activity;GO:0004707,molecular_function,MAP kinase activity;GO:0000165,biological_process,MAPK cascade;GO:0016740,molecular_function,transferase activity;GO:0016310,biological_process,phosphorylation;GO:0004674,molecular_function,protein serine/threonine kinase activity;GO:0005622,cellular_component,intracellular;GO:0006468,biological_process,protein phosphoryl…	-
LOC_Os01g45200	6.54739	9.48084	6.22198	2.74143	2.75188	3.35601	1.34303	2.77388	50.6128	5.50655e-05	0.0011721	A0A0E0C566,Uncharacterized protein	-	PF01073,3-beta hydroxysteroid dehydrogenase/isomerase family;PF13460,NAD(P)H-binding;PF01370,NAD dependent epimerase/dehydratase family	IPR036291,NAD(P)-binding domain superfamily;IPR002225,3-beta hydroxysteroid dehydrogenase/isomerase	-	GO:0009809,biological_process,lignin biosynthetic process;GO:0003854,molecular_function,3-beta-hydroxy-delta5-steroid dehydrogenase activity;GO:0016616,molecular_function,oxidoreductase activity, acting on the CH-OH group of donors, NAD or NADP as acceptor;GO:0016491,molecular_function,oxidoreductase activity;GO:0006694,biological_process,steroid biosynthetic process;GO:0055114,biological_process…	-
LOC_Os01g45860	0.775623	0.902787	0.583423	0.330018	0.173419	0	2.15145	-0.297018	9.73178	0.0138783	0.0473738	B8A6W0,Uncharacterized protein	-	PF03514,RAS domain family	IPR005202,Transcription factor GRAS	ENOG410IQYH,-;ENOG410YBFY,-	GO:0006355,biological_process,regulation of transcription, DNA-templated;GO:0006351,biological_process,transcription, DNA-templated	-
LOC_Os01g46120	6.50167	6.83202	5.76748	0.688301	0.789145	0.840904	3.05131	2.39974	376.809	1.14244e-08	6.69402e-06	A2WT87,Uncharacterized protein	-	PF00657,SL-like Lipase/Acylhydrolase	IPR001087,GDSL lipase/esterase;IPR036514,SGNH hydrolase superfamily;IPR035669,GDSL lipase/esterase-like, plant	COG3240,Phospholipase/lecithinase/hemolysin;ENOG410IKJ0,-	GO:0016788,molecular_function,hydrolase activity, acting on ester bonds	-
LOC_Os01g46130	1.997	1.68343	1.6178	0.491453	0.368008	0.364988	2.12255	0.475819	62.1202	2.45599e-05	0.000688591	Q0JKU2,Os01g0650000 protein	-	-	IPR036514,SGNH hydrolase superfamily	-	-	-
LOC_Os01g46400	3.57979	3.08855	4.44386	1.75552	1.47965	1.95473	1.11529	2.27714	33.9029	0.000249743	0.00303103	Q8RV74,Leaf senescence protein-like	XP_015615462.1,protein trichome birefringence-like 19	PF13839,SL/SGNH-like Acyl-Esterase family found in Pmr5 and Cas1p;PF14416,PMR5 N terminal Domain	IPR025846,PMR5 N-terminal domain;IPR026057,PC-Esterase;IPR029962,Trichome birefringence-like family	ENOG410IVKZ,-;ENOG410YEYH,-	GO:0016413,molecular_function,O-acetyltransferase activity;GO:0005794,cellular_component,Golgi apparatus;GO:0071554,biological_process,cell wall organization or biogenesis;GO:0016021,cellular_component,integral component of membrane;GO:0016020,cellular_component,membrane	-
LOC_Os01g47470	3.02415	2.22199	2.92448	1.23009	1.29278	0.978802	1.23306	2.23531	47.319	7.14531e-05	0.00136349	A0A0D9YCT7,Uncharacterized protein	-	PF00069,Protein kinase domain	IPR011009,Protein kinase-like domain superfamily;IPR017441,Protein kinase, ATP binding site;IPR008271,Serine/threonine-protein kinase, active site;IPR000719,Protein kinase domain	-	GO:0004672,molecular_function,protein kinase activity;GO:0016020,cellular_component,membrane;GO:0006468,biological_process,protein phosphorylation;GO:0000166,molecular_function,nucleotide binding;GO:0005524,molecular_function,ATP binding;GO:0016021,cellular_component,integral component of membrane;GO:0004674,molecular_function,protein serine/threonine kinase activity	-
LOC_Os01g47510	0.860384	0.986372	0.935007	0.00990821	0.0156198	0.0210244	5.81329	0.563026	259.762	5.86115e-08	1.75063e-05	B9EYH0,Uncharacterized protein	-	PF13966,zinc-binding in reverse transcriptase;PF13456,Reverse transcriptase-like;PF00078,Reverse transcriptase (RNA-dependent DNA polymerase)	IPR026960,Reverse transcriptase zinc-binding domain;IPR036397,Ribonuclease H superfamily;IPR000477,Reverse transcriptase domain;IPR012337,Ribonuclease H-like superfamily	KOG1075,FOG: Reverse transcriptase;ENOG410Y65V,-	GO:0003676,molecular_function,nucleic acid binding	-
LOC_Os01g47780	1.95342	1.56521	3.14476	0.643374	0.41492	0.434377	2.17446	0.545146	36.9618	0.000181805	0.0024843	A2WTL3,Uncharacterized protein	-	PF02469,asciclin domain	IPR036378,FAS1 domain superfamily;IPR000782,FAS1 domain	ENOG410IY37,-;ENOG410YJJE,-	-	-
LOC_Os01g47900	1.43065	0.77598	1.26548	0.724916	0.536768	0.302981	1.16031	1.25714	11.8305	0.00757399	0.0310216	A0A0E0N0I2,Uncharacterized protein	-	PF00069,Protein kinase domain;PF08276,PAN-like domain;PF01453,-mannose binding lectin;PF00954,S-locus glycoprotein domain	IPR001480,Bulb-type lectin domain;IPR003609,PAN/Apple domain;IPR011009,Protein kinase-like domain superfamily;IPR000858,S-locus glycoprotein domain;IPR017441,Protein kinase, ATP binding site;IPR008271,Serine/threonine-protein kinase, active site;IPR036426,Bulb-type lectin domain superfamily;IPR024171,S-receptor-like serine/threonine-protein kinase;IPR000719,Protein kinase domain	-	GO:0016301,molecular_function,kinase activity;GO:0016740,molecular_function,transferase activity;GO:0016310,biological_process,phosphorylation;GO:0048544,biological_process,recognition of pollen;GO:0004674,molecular_function,protein serine/threonine kinase activity;GO:0016020,cellular_component,membrane;GO:0006468,biological_process,protein phosphorylation;GO:0000166,molecular_function,nucleotide…	-
LOC_Os01g48130	2.80408	3.9373	3.29026	1.39932	1.00844	1.31495	1.44756	1.83143	49.2453	6.12436e-05	0.001245	I1NQJ3,Uncharacterized protein	-	PF02365,No apical meristem (NAM) protein	IPR003441,NAC domain;IPR036093,NAC domain superfamily	ENOG410IGX8,-;ENOG410YF7Q,-	GO:0006355,biological_process,regulation of transcription, DNA-templated;GO:0003677,molecular_function,DNA binding;GO:0006351,biological_process,transcription, DNA-templated;GO:0005634,cellular_component,nucleus	-
LOC_Os01g49160	1.31077	0.980261	0.598123	0.283448	0.27498	0.185062	1.94855	-0.162655	24.5084	0.00078463	0.00662067	A2WTV6,Uncharacterized protein	-	PF00249,Myb-like DNA-binding domain	IPR009057,Homeobox-like domain superfamily;IPR001005,SANT/Myb domain;IPR017930,Myb domain	KOG0048,Transcription factor, Myb superfamily;COG5147,Myb superfamily proteins, including transcription factors and mRNA splicing factors	GO:0003677,molecular_function,DNA binding	-
LOC_Os01g49750	5.37019	5.20182	5.44991	2.03671	3.15444	1.66803	1.22663	1.73454	28.105	0.000488728	0.0047937	Q5N7R7,Os01g0692400 protein	-	-	-	-	-	-
LOC_Os01g50070	9.83773	20.6702	8.49938	5.1275	6.19143	6.01879	1.17846	1.42721	12.3295	0.00699027	0.0293303	A0A0P0V6Y3,Os01g0695625 protein	-	-	-	-	-	-
LOC_Os01g50200	2.12687	1.19881	1.73489	0.691718	0.363487	0.698937	1.55248	1.10242	23.0965	0.00095877	0.00753179	B8A820,Glycosyltransferase	-	PF00201,UDP-glucoronosyl and UDP-glucosyl transferase	IPR002052,DNA methylase, N-6 adenine-specific, conserved site;IPR035595,UDP-glycosyltransferase family, conserved site;IPR002213,UDP-glucuronosyl/UDP-glucosyltransferase	KOG1192,UDP-glucuronosyl and UDP-glucosyl transferase;COG1819,Glycosyl transferases, related to UDP-glucuronosyltransferase	GO:0016757,molecular_function,transferase activity, transferring glycosyl groups;GO:0003676,molecular_function,nucleic acid binding;GO:0016740,molecular_function,transferase activity;GO:0016758,molecular_function,transferase activity, transferring hexosyl groups;GO:0008168,molecular_function,methyltransferase activity;GO:0008152,biological_process,metabolic process;GO:0032259,biological_process,m…	-
LOC_Os01g51840	3.98639	2.98249	3.25491	0.678016	0.384122	0.314714	2.90774	2.49173	122.301	2.0774e-06	0.000150495	B8A8P5,Uncharacterized protein	-	PF13178,Protein of unknown function (DUF4005);PF00612,IQ calmodulin-binding motif	IPR025064,Domain of unknown function DUF4005;IPR000048,IQ motif, EF-hand binding site	ENOG410YAVA,-;ENOG410IJGV,-	-	-
LOC_Os01g51980	3.84872	2.91781	2.22501	1.67869	1.4018	1.37544	1.0245	2.0645	23.0504	0.000965214	0.00756749	Q942G4,Cysteine-sulphoxide lyase-like	XP_015632893.1,alliin lyase	PF04864,Allinase;PF04863,Alliinase EGF-like domain	IPR015424,Pyridoxal phosphate-dependent transferase;IPR006947,Alliinase, EGF-like domain;IPR015421,Pyridoxal phosphate-dependent transferase, major domain;IPR037029,Alliinase, N-terminal domain superfamily;IPR015422,Pyridoxal phosphate-dependent transferase domain 1;IPR006948,Alliinase, C-terminal	ENOG410IIDZ,-;ENOG410XS9Z,-	GO:0016846,molecular_function,carbon-sulfur lyase activity;GO:0003824,molecular_function,catalytic activity;GO:0016829,molecular_function,lyase activity	-
LOC_Os01g52130	2.31354	1.97226	2.89154	0.728419	0.9119	0.386411	1.82673	2.15027	40.4254	0.000175208	0.00243409	Q942E2,Os01g0719300 protein	XP_015625323.1,probable sulfate transporter 3.5	PF00916,Sulfate permease family;PF01740,STAS domain	IPR002645,STAS domain;IPR018045,Sulphate anion transporter, conserved site;IPR030316,Sulfate transporter 3.5;IPR001902,SLC26A/SulP transporter;IPR036513,STAS domain superfamily;IPR011547,SLC26A/SulP transporter domain	KOG0236,Sulfate/bicarbonate/oxalate exchanger SAT-1 and related transporters (SLC26 family);COG0659,Sulfate permease and related transporters (MFS superfamily)	GO:1902358,biological_process,sulfate transmembrane transport;GO:0055085,biological_process,transmembrane transport;GO:0008271,molecular_function,secondary active sulfate transmembrane transporter activity;GO:0008272,biological_process,sulfate transport;GO:0015116,molecular_function,sulfate transmembrane transporter activity;GO:0016020,cellular_component,membrane;GO:0005887,cellular_component,int…	-
LOC_Os01g52240	3.3051	10.5308	6.35559	2.91059	1.85831	0.988165	1.82331	2.2022	11.5235	0.0149331	0.0499041	A0A0E0N1S6,Chlorophyll a-b binding protein, chloroplastic	-	PF00504,Chlorophyll A-B binding protein	IPR022796,Chlorophyll A-B binding protein;IPR023329,Chlorophyll a/b binding domain superfamily;IPR001344,Chlorophyll A-B binding protein, plant	-	GO:0018298,biological_process,protein-chromophore linkage;GO:0009579,cellular_component,thylakoid;GO:0009765,biological_process,photosynthesis, light harvesting;GO:0009536,cellular_component,plastid;GO:0015979,biological_process,photosynthesis;GO:0009507,cellular_component,chloroplast;GO:0009523,cellular_component,photosystem II;GO:0016021,cellular_component,integral component of membrane;GO:0016…	-
LOC_Os01g52410	1.88051	2.57884	4.01086	0.110765	0.043654	0	5.69705	0.688249	92.3758	5.25881e-06	0.000260612	A0A0D3ETH0,Uncharacterized protein	-	PF00249,Myb-like DNA-binding domain	IPR009057,Homeobox-like domain superfamily;IPR001005,SANT/Myb domain;IPR017930,Myb domain	-	GO:0003677,molecular_function,DNA binding	-
LOC_Os01g54590	9.73008	8.17066	9.17478	4.31176	3.92681	3.98731	1.16066	2.79802	82.5329	7.76961e-06	0.000324586	A0A0E0N2G4,Uncharacterized protein	-	PF00071,Ras family	IPR001806,Small GTPase superfamily;IPR005225,Small GTP-binding protein domain;IPR027417,P-loop containing nucleoside triphosphate hydrolase	-	GO:0003924,molecular_function,GTPase activity;GO:0005525,molecular_function,GTP binding	-
LOC_Os01g54620	5.97576	6.13395	6.68563	2.6706	1.74258	1.98901	1.57022	3.87354	101.572	3.28816e-06	0.00019839	I1NRP8,Uncharacterized protein	-	PF03552,Cellulose synthase	IPR005150,Cellulose synthase;IPR029044,Nucleotide-diphospho-sugar transferases	COG1215,Glycosyltransferases, probably involved in cell wall biogenesis;ENOG410IGV4,-	GO:0030244,biological_process,cellulose biosynthetic process;GO:0016757,molecular_function,transferase activity, transferring glycosyl groups;GO:0016760,molecular_function,cellulose synthase (UDP-forming) activity;GO:0050832,biological_process,defense response to fungus;GO:0009834,biological_process,plant-type secondary cell wall biogenesis;GO:0071555,biological_process,cell wall organization;GO:…	-
LOC_Os01g55000	1.62876	0.838192	1.80887	0.865458	0.389816	0.612143	1.21965	0.644194	9.87497	0.0118437	0.0425214	Q5JMM0,Os01g0753800 protein	XP_015640839.1,uncharacterized protein LOC4327015	-	-	ENOG410JWCG,-;ENOG4110523,-	-	-
LOC_Os01g55830	39.2826	42.0349	40.8636	18.718	16.6031	12.6517	1.36329	5.16107	121.907	1.78058e-06	0.000135392	A0A0D9YFC0,Uncharacterized protein	-	PF00043,lutathione S-transferase, C-terminal domain;PF02798,lutathione S-transferase, N-terminal domain	IPR036249,Thioredoxin-like superfamily;IPR036282,Glutathione S-transferase, C-terminal domain superfamily;IPR010987,Glutathione S-transferase, C-terminal-like;IPR034347,Glutathione S-transferases Phi, C-terminal;IPR004045,Glutathione S-transferase, N-terminal;IPR004046,Glutathione S-transferase, C-terminal	-	-	-
LOC_Os01g56570	1.18249	0.852743	0.249752	0.0758692	0	0	4.87591	-0.583172	24.9015	0.000960977	0.00754065	A0A0E0N330,Uncharacterized protein	-	PF02485,Core-2/I-Branching enzyme	IPR003406,Glycosyl transferase, family 14	-	GO:0008375,molecular_function,acetylglucosaminyltransferase activity;GO:0016020,cellular_component,membrane	-
LOC_Os01g57050	1.81697	1.33941	1.13422	0.326419	0.257292	0.173158	2.49428	-0.0235425	47.8563	6.84085e-05	0.00132695	A0A0P0V8W4,Os01g0778500 protein	XP_015642633.1,uncharacterized protein LOC9270584	-	-	-	-	-
LOC_Os01g57510	0.532865	0.602026	0.367649	0.0478646	0.0660243	0.0507823	3.1505	-0.41609	60.9118	2.65602e-05	0.000719434	Q8LQN6,Os01g0784200 protein	XP_015619683.1,receptor-like serine/threonine-protein kinase SD1-8	PF11883,omain of unknown function (DUF3403);PF00954,S-locus glycoprotein domain;PF08276,PAN-like domain;PF01453,-mannose binding lectin;PF07714,Protein tyrosine kinase	IPR001480,Bulb-type lectin domain;IPR001245,Serine-threonine/tyrosine-protein kinase, catalytic domain;IPR003609,PAN/Apple domain;IPR011009,Protein kinase-like domain superfamily;IPR000858,S-locus glycoprotein domain;IPR008271,Serine/threonine-protein kinase, active site;IPR036426,Bulb-type lectin domain superfamily;IPR024171,S-receptor-like serine/threonine-protein kinase;IPR021820,S-locus recep…	COG0515,Serine/threonine protein kinase;ENOG410IG6I,-	GO:0016301,molecular_function,kinase activity;GO:0016740,molecular_function,transferase activity;GO:0005524,molecular_function,ATP binding;GO:0048544,biological_process,recognition of pollen;GO:0005886,cellular_component,plasma membrane;GO:0004674,molecular_function,protein serine/threonine kinase activity;GO:0016020,cellular_component,membrane;GO:0006468,biological_process,protein phosphorylatio…	-
LOC_Os01g57540	5.18882	4.46029	4.31916	1.48225	1.88234	1.65997	1.48418	2.57184	102.484	3.1676e-06	0.000194169	B7F2L0,cDNA clone:002-145-E09, full insert sequence	-	PF11883,omain of unknown function (DUF3403);PF07714,Protein tyrosine kinase	IPR001245,Serine-threonine/tyrosine-protein kinase, catalytic domain;IPR021820,S-locus receptor kinase, C-terminal;IPR011009,Protein kinase-like domain superfamily;IPR000719,Protein kinase domain	-	GO:0006468,biological_process,protein phosphorylation;GO:0004672,molecular_function,protein kinase activity;GO:0004674,molecular_function,protein serine/threonine kinase activity;GO:0005524,molecular_function,ATP binding	-
LOC_Os01g57730	4.19507	4.01473	5.29957	1.11454	1.00402	1.16372	2.05703	2.29043	140.154	8.44499e-07	8.94899e-05	Q8S130,Peroxidase	XP_015626152.1,peroxidase 56	PF00141,Peroxidase	IPR000823,Plant peroxidase;IPR019793,Peroxidases heam-ligand binding site;IPR033905,Secretory peroxidase;IPR010255,Haem peroxidase;IPR002016,Haem peroxidase, plant/fungal/bacterial	ENOG410JV5H,-;ENOG411067T,-	GO:0009664,biological_process,plant-type cell wall organization;GO:0009505,cellular_component,plant-type cell wall;GO:0046872,molecular_function,metal ion binding;GO:0098869,biological_process,cellular oxidant detoxification;GO:0016491,molecular_function,oxidoreductase activity;GO:0009506,cellular_component,plasmodesma;GO:0006979,biological_process,response to oxidative stress;GO:0042744,biologic…	-
LOC_Os01g57960	5.29668	4.47774	8.3442	2.35214	2.04364	2.62314	1.38585	3.27743	31.2605	0.000644164	0.00578065	Q01L72,H0321H01.8 protein	-	PF00665,Integrase core domain;PF03732,Retrotransposon gag protein;PF00078,Reverse transcriptase (RNA-dependent DNA polymerase);PF08284,Retroviral aspartyl protease	IPR021109,Aspartic peptidase domain superfamily;IPR016197,Chromo-like domain superfamily;IPR001584,Integrase, catalytic core;IPR036397,Ribonuclease H superfamily;IPR005162,Retrotransposon gag domain;IPR000477,Reverse transcriptase domain;IPR012337,Ribonuclease H-like superfamily	-	GO:0003676,molecular_function,nucleic acid binding;GO:0015074,biological_process,DNA integration	-
LOC_Os01g57968	5.5273	4.19577	8.105	1.91628	1.2221	1.05351	2.1068	2.70291	45.7654	0.000208556	0.00269097	I1R8D4,Uncharacterized protein	-	-	-	ENOG410JEUH,-;ENOG410YT61,-	-	-
LOC_Os01g58100	1.18923	1.52463	1.34798	0.818975	0.813939	0.226669	1.12723	0.811532	8.03151	0.0199549	0.0612221	Q8RVE0,Putative polyphenol oxidase	XP_015633206.1,aureusidin synthase	PF00264,Common central domain of tyrosinase;PF12142,Polyphenol oxidase middle domain;PF12143,Protein of unknown function (DUF_B2219)	IPR022739,Polyphenol oxidase, central domain;IPR008922,Uncharacterised domain, di-copper centre;IPR016213,Polyphenol oxidase;IPR002227,Tyrosinase copper-binding domain;IPR022740,Polyphenol oxidase, C-terminal	ENOG410Z0IN,-;ENOG410J6CW,-	GO:0004097,molecular_function,catechol oxidase activity;GO:0046148,biological_process,pigment biosynthetic process;GO:0046872,molecular_function,metal ion binding;GO:0016491,molecular_function,oxidoreductase activity;GO:0008152,biological_process,metabolic process;GO:0055114,biological_process,oxidation-reduction process	-
LOC_Os01g58240	4.56938	4.76079	3.06525	1.1762	1.08163	1.36489	1.78754	2.7496	86.7482	6.32942e-06	0.000292563	Q5ZBR8,Os01g0795000 protein	XP_015622001.1,subtilisin-like protease SBT3.5 isoform X1	PF00082,Subtilase family;PF05922,Peptidase inhibitor I9	IPR000209,Peptidase S8/S53 domain;IPR023828,Peptidase S8, subtilisin, Ser-active site;IPR037045,Peptidase S8 propeptide/proteinase inhibitor I9 superfamily;IPR015500,Peptidase S8, subtilisin-related;IPR010259,Peptidase S8 propeptide/proteinase inhibitor I9;IPR036852,Peptidase S8/S53 domain superfamily;IPR034197,Cucumisin-like catalytic domain	COG1404,Subtilisin-like serine proteases;ENOG410IH9R,-	GO:0008236,molecular_function,serine-type peptidase activity;GO:0006508,biological_process,proteolysis;GO:0016787,molecular_function,hydrolase activity;GO:0004252,molecular_function,serine-type endopeptidase activity;GO:0008233,molecular_function,peptidase activity	-
LOC_Os01g58910	0.604766	0.872245	0.63582	0.289723	0.285459	0.307384	1.26931	-0.160884	16.3054	0.00292193	0.0160537	A0A0E0N3S4,WAT1-related protein	-	PF00892,amA-like transporter family	IPR000620,EamA domain;IPR030184,WAT1-related protein	-	GO:0055085,biological_process,transmembrane transport;GO:0022857,molecular_function,transmembrane transporter activity;GO:0016021,cellular_component,integral component of membrane;GO:0016020,cellular_component,membrane	-
LOC_Os01g59150	20.7372	27.8709	23.1902	12.6297	10.7179	6.19476	1.2963	5.03587	24.4481	0.00270418	0.0152564	A0A0E0JPZ4,Tubulin beta chain	-	PF03953,Tubulin C-terminal domain;PF00091,Tubulin/FtsZ family, GTPase domain	IPR017975,Tubulin, conserved site;IPR018316,Tubulin/FtsZ, 2-layer sandwich domain;IPR003008,Tubulin/FtsZ, GTPase domain;IPR008280,Tubulin/FtsZ, C-terminal;IPR036525,Tubulin/FtsZ, GTPase domain superfamily;IPR037103,Tubulin/FtsZ, C-terminal domain superfamily;IPR013838,Beta tubulin, autoregulation binding site;IPR000217,Tubulin;IPR023123,Tubulin, C-terminal;IPR002453,Beta tubulin	-	GO:0005874,cellular_component,microtubule;GO:0005525,molecular_function,GTP binding;GO:0007010,biological_process,cytoskeleton organization;GO:0007017,biological_process,microtubule-based process;GO:0005856,cellular_component,cytoskeleton;GO:0005737,cellular_component,cytoplasm;GO:0003924,molecular_function,GTPase activity;GO:0000166,molecular_function,nucleotide binding;GO:0005200,molecular_func…	-
LOC_Os01g59819	1.30606	0.374868	1.1336	0.315179	0.0966127	0.167196	2.31174	0.0304914	16.3011	0.00320325	0.0170994	I1NSM5,Uncharacterized protein	-	PF00232,lycosyl hydrolase family 1	IPR017853,Glycoside hydrolase superfamily;IPR033132,Glycosyl hydrolases family 1, N-terminal conserved site;IPR001360,Glycoside hydrolase family 1	KOG0626,Beta-glucosidase, lactase phlorizinhydrolase, and related proteins;COG2723,Beta-glucosidase/6-phospho-beta-glucosidase/beta-galactosidase	GO:0004553,molecular_function,hydrolase activity, hydrolyzing O-glycosyl compounds;GO:0005975,biological_process,carbohydrate metabolic process	-
LOC_Os01g60340	0.810778	0.442466	1.55507	0.255883	0.124119	0.0208831	2.79657	-0.202415	16.4085	0.00343046	0.0178345	Q5QLZ9,Putative synaptotagmin C	-	PF17047,Synaptotagmin-like mitochondrial-lipid-binding domain;PF00168,C2 domain	IPR031468,Synaptotagmin-like mitochondrial-lipid-binding domain;IPR000008,C2 domain;IPR035892,C2 domain superfamily	COG5038,Ca2+-dependent lipid-binding protein, contains C2 domain;KOG1012,Ca2+-dependent lipid-binding protein CLB1/vesicle protein vp115/Granuphilin A, contains C2 domain	GO:0008289,molecular_function,lipid binding;GO:0016021,cellular_component,integral component of membrane;GO:0016020,cellular_component,membrane	-
LOC_Os01g62200	1.75477	2.20877	2.29561	0.386891	0.259779	0.16723	2.94885	1.34971	104.946	2.86819e-06	0.000181397	Q943L5,Os01g0839200 protein	XP_015635239.1,protein UPSTREAM OF FLC	PF06136,omain of unknown function (DUF966)	IPR010369,Protein of unknown function DUF966;IPR021182,Upstream of FLC	ENOG410YDQZ,-;ENOG410IKUV,-	-	-
LOC_Os01g62360	1.57851	1.83544	1.88148	0.890305	0.519824	0.209906	1.71313	0.157285	16.3973	0.00287234	0.0158644	I1NT68,Uncharacterized protein	-	-	-	ENOG410YSD8,-;ENOG410IZHV,-	-	-
LOC_Os01g62980	11.3179	9.4865	17.6967	6.94607	5.83169	5.873	1.06289	3.46851	20.4178	0.00229655	0.0136573	A0A0D3EW92,Uncharacterized protein	-	PF14368,Probable lipid transfer	IPR016140,Bifunctional inhibitor/plant lipid transfer protein/seed storage helical domain;IPR036312,Bifunctional inhibitor/plant lipid transfer protein/seed storage helical domain superfamily	-	-	-
LOC_Os01g63393	20.0848	20.5317	16.9832	0.759629	2.54473	3.42522	3.10162	1.80143	61.1071	6.20792e-05	0.00125309	A0A0E0G1V7,Uncharacterized protein	-	-	-	-	-	-
LOC_Os01g63460	2.77424	2.89803	3.19014	1.87666	1.39436	0.913929	1.09639	2.13378	22.0517	0.00111877	0.00835698	Q5N9B7,Myb transcription factor	XP_015621447.1,transcription factor DIVARICATA	PF00249,Myb-like DNA-binding domain	IPR009057,Homeobox-like domain superfamily;IPR017877,Myb-like domain;IPR006447,Myb domain, plants;IPR001005,SANT/Myb domain;IPR017930,Myb domain	KOG0724,Zuotin and related molecular chaperones (DnaJ superfamily), contains DNA-binding domains;COG5269,Ribosome-associated chaperone zuotin	GO:0006355,biological_process,regulation of transcription, DNA-templated;GO:0003677,molecular_function,DNA binding;GO:0005634,cellular_component,nucleus;GO:0006351,biological_process,transcription, DNA-templated	-
LOC_Os01g63880	1.64268	1.72426	2.01037	0.995988	0.823833	0.626194	1.14957	1.72338	31.1912	0.000337644	0.00373806	A2ZZQ9,Uncharacterized protein	XP_015611679.1,uncharacterized protein LOC4324759	-	-	ENOG410Z3BB,-;ENOG410IX9X,-	-	-
LOC_Os01g63930	0.326103	0.383235	0.321421	0.146461	0.102617	0.0517964	1.77438	-0.182066	21.4477	0.00122623	0.00888983	Q94DD8,Os01g0858350 protein	XP_015623782.1,cytochrome P450 94C1	PF00067,Cytochrome P450	IPR036396,Cytochrome P450 superfamily;IPR002401,Cytochrome P450, E-class, group I;IPR001128,Cytochrome P450	KOG0157,Cytochrome P450 CYP4/CYP19/CYP26 subfamilies;COG2124,Cytochrome P450	GO:0016705,molecular_function,oxidoreductase activity, acting on paired donors, with incorporation or reduction of molecular oxygen;GO:0055114,biological_process,oxidation-reduction process;GO:0020037,molecular_function,heme binding;GO:0005506,molecular_function,iron ion binding	-
LOC_Os01g64180	4.83011	5.67633	3.41428	1.79681	1.57174	1.18565	1.62111	2.12114	51.7705	5.04219e-05	0.00110995	I1NTK1,Uncharacterized protein	-	-	-	-	-	-
LOC_Os01g64490	11.3071	11.3367	11.0019	5.33873	4.26287	5.25893	1.19255	4.84426	134.264	1.0139e-06	0.000101503	A0A0E0N5G2,Uncharacterized protein	-	PF00069,Protein kinase domain	IPR011009,Protein kinase-like domain superfamily;IPR017441,Protein kinase, ATP binding site;IPR008271,Serine/threonine-protein kinase, active site;IPR000719,Protein kinase domain	-	GO:0006468,biological_process,protein phosphorylation;GO:0005524,molecular_function,ATP binding;GO:0004672,molecular_function,protein kinase activity	-
LOC_Os01g64949	10.8771	10.2718	7.01964	0.581569	0.550089	0.740424	3.91971	1.40846	211.035	1.44965e-07	2.888e-05	A0A0E0G1V7,Uncharacterized protein	-	-	-	-	-	-
LOC_Os01g65210	3.73325	2.7853	3.64911	1.80889	1.27226	1.46151	1.17881	2.44755	40.6592	0.000127342	0.0019666	A0A0E0N5N3,Uncharacterized protein	-	PF00854,POT family;PF00786,P21-Rho-binding domain	IPR000095,CRIB domain;IPR036936,CRIB domain superfamily;IPR020846,Major facilitator superfamily domain;IPR018456,PTR2 family proton/oligopeptide symporter, conserved site;IPR036259,MFS transporter superfamily;IPR000109,Proton-dependent oligopeptide transporter family	-	GO:0022857,molecular_function,transmembrane transporter activity;GO:0055085,biological_process,transmembrane transport;GO:0006857,biological_process,oligopeptide transport;GO:0016020,cellular_component,membrane;GO:0005215,molecular_function,transporter activity;GO:0016021,cellular_component,integral component of membrane	-
LOC_Os01g65690	23.3191	22.6635	23.2071	0.338573	0.48037	0.191579	6.05666	3.99856	878.467	2.65032e-10	8.64601e-07	Q8L3U9,Os01g0878900 protein	XP_015634756.1,extradiol ring-cleavage dioxygenase	PF02900,Catalytic LigB subunit of aromatic ring-opening dioxygenase	IPR004183,Extradiol ring-cleavage dioxygenase, class III enzyme, subunit B;IPR014436,Extradiol aromatic ring-opening dioxygenase, DODA-type	COG3384,Uncharacterized conserved protein	GO:0051213,molecular_function,dioxygenase activity;GO:0008198,molecular_function,ferrous iron binding;GO:0016491,molecular_function,oxidoreductase activity;GO:0016701,molecular_function,oxidoreductase activity, acting on single donors with incorporation of molecular oxygen;GO:0006725,biological_process,cellular aromatic compound metabolic process;GO:0055114,biological_process,oxidation-reduction …	K15777,ko00965,Betalain biosynthesis
LOC_Os01g66200	24.4423	25.1841	50.3602	16.9769	14.2768	12.8638	1.19941	6.01526	12.1525	0.0173096	0.0554314	Q0JH41,Os01g0885300 protein	XP_015622357.1,uncharacterized protein DDB_G0284459	-	-	ENOG410YW3E,-;ENOG410JD5D,-	-	-
LOC_Os01g66970	24.3601	30.8748	25.8692	11.802	11.6816	10.4219	1.27162	5.37532	169.132	3.77515e-07	5.53005e-05	I1NU79,Uncharacterized protein	-	PF12906,RING-variant domain;PF12428,Protein of unknown function (DUF3675)	IPR022143,Protein of unknown function DUF3675;IPR013083,Zinc finger, RING/FYVE/PHD-type;IPR011016,Zinc finger, RING-CH-type;IPR033275,E3 ubiquitin-protein ligase MARCH-like	KOG1609,Protein involved in mRNA turnover and stability;COG5183,Protein involved in mRNA turnover and stability	GO:0046872,molecular_function,metal ion binding;GO:0016021,cellular_component,integral component of membrane;GO:0008270,molecular_function,zinc ion binding;GO:0016020,cellular_component,membrane	-
LOC_Os01g67090	22.8101	22.3334	19.9754	5.65606	5.03892	4.22576	2.13885	5.04191	399.153	8.85713e-09	5.82146e-06	Q8L4H1,p0696G06.23 protein	XP_015646643.1,-;XP_015646864.1,-;XP_015646793.1,-;XP_015646717.1,-;XP_015647008.1,-;XP_015646563.1,protein IQ-DOMAIN 14;XP_015646939.1,-	PF00612,IQ calmodulin-binding motif	IPR000048,IQ motif, EF-hand binding site	ENOG410IVNB,-;ENOG410YFU3,-	-	-
LOC_Os01g67220	52.7706	52.1981	48.172	25.7245	24.4906	21.013	1.11817	6.50008	195.708	2.01039e-07	3.62495e-05	A0A0D3EXD4,Beta-glucosidase	-	PF00232,lycosyl hydrolase family 1	IPR017853,Glycoside hydrolase superfamily;IPR033132,Glycosyl hydrolases family 1, N-terminal conserved site;IPR017736,Glycoside hydrolase, family 1, beta-glucosidase;IPR001360,Glycoside hydrolase family 1	-	GO:0016798,molecular_function,hydrolase activity, acting on glycosyl bonds;GO:0005975,biological_process,carbohydrate metabolic process;GO:0071281,biological_process,cellular response to iron ion;GO:0016787,molecular_function,hydrolase activity;GO:0102483,molecular_function,scopolin beta-glucosidase activity;GO:0009617,biological_process,response to bacterium;GO:0019748,biological_process,seconda…	-
LOC_Os01g68050	1.14367	1.01285	1.26074	0.419031	0.436837	0.559303	1.28625	0.903299	29.9821	0.000388878	0.00412745	A0A0E0FXA8,Uncharacterized protein	-	PF01490,Transmembrane amino acid transporter protein	IPR013057,Amino acid transporter, transmembrane domain	-	GO:0016021,cellular_component,integral component of membrane;GO:0016020,cellular_component,membrane	-
LOC_Os01g68510	5.89802	7.31983	5.81333	1.47385	1.21406	0.802978	2.45667	3.12416	148.163	7.19844e-07	8.12249e-05	Q5N7W6,Os01g0913300 protein	XP_015616577.1,protein NRT1/ PTR FAMILY 2.13	PF00854,POT family	IPR036259,MFS transporter superfamily;IPR020846,Major facilitator superfamily domain;IPR000109,Proton-dependent oligopeptide transporter family	KOG1237,H+/oligopeptide symporter;COG3104,Dipeptide/tripeptide permease	GO:0055085,biological_process,transmembrane transport;GO:0022857,molecular_function,transmembrane transporter activity;GO:0016021,cellular_component,integral component of membrane;GO:0016020,cellular_component,membrane	-
LOC_Os01g70180	2.00062	1.72635	1.75279	0.983005	0.496376	0.733308	1.32913	1.377	26.4941	0.00060045	0.0055176	A0A0E0N721,Uncharacterized protein	-	PF03016,xostosin family	IPR004263,Exostosin-like	-	GO:0016757,molecular_function,transferase activity, transferring glycosyl groups;GO:0006486,biological_process,protein glycosylation	-
LOC_Os01g70200	6.15131	5.65907	5.27704	1.29609	1.49209	1.30272	2.07118	2.67604	241.669	8.03464e-08	2.08378e-05	A2WYL0,Uncharacterized protein	-	PF03016,xostosin family	IPR004263,Exostosin-like	KOG1021,Acetylglucosaminyltransferase EXT1/exostosin 1;ENOG410XTFH,-	GO:0016757,molecular_function,transferase activity, transferring glycosyl groups;GO:0006486,biological_process,protein glycosylation	-
LOC_Os01g70680	3.84111	4.0011	7.15125	2.30019	1.73752	2.4404	1.23177	0.250966	12.4613	0.00638754	0.0274843	C7IX29,Os01g0932700 protein	XP_015646032.1,defensin-like protein 8	PF00304,amma-thionin family	IPR036574,Knottin, scorpion toxin-like superfamily	-	-	-
LOC_Os01g70830	10.8585	8.14765	10.6025	2.23331	1.86813	2.07931	2.27484	2.01615	148.516	6.5938e-07	7.6617e-05	A0A0E0N7B0,Uncharacterized protein	-	PF12697,Alpha/beta hydrolase family;PF00561,alpha/beta hydrolase fold	IPR000073,Alpha/beta hydrolase fold-1;IPR029058,Alpha/Beta hydrolase fold	-	-	-
LOC_Os01g71040	2.57463	1.58646	3.5563	0.276869	0.154048	0.20735	3.61878	1.40111	94.6766	4.75686e-06	0.000248079	A0A0E0N7D1,Uncharacterized protein	-	-	-	-	-	-
LOC_Os01g71840	5.07834	4.45029	4.38027	0.0307958	0.00606851	0.0735143	7.08027	4.22613	237.167	5.01421e-06	0.000255481	Q2QXP9,Retrotransposon protein, putative, unclassified	-	PF00665,Integrase core domain;PF07727,Reverse transcriptase (RNA-dependent DNA polymerase);PF14223,gag-polypeptide of LTR copia-type;PF13976,AG-pre-integrase domain	IPR013103,Reverse transcriptase, RNA-dependent DNA polymerase;IPR001584,Integrase, catalytic core;IPR036875,Zinc finger, CCHC-type superfamily;IPR001878,Zinc finger, CCHC-type;IPR036397,Ribonuclease H superfamily;IPR025724,GAG-pre-integrase domain;IPR012337,Ribonuclease H-like superfamily	KOG0017,FOG: Transposon-encoded proteins with TYA, reverse transcriptase, integrase domains in various combinations;ENOG410XS4D,-	GO:0003676,molecular_function,nucleic acid binding;GO:0008270,molecular_function,zinc ion binding;GO:0015074,biological_process,DNA integration	-
LOC_Os01g72230	15.5123	15.1	13.4919	5.50114	4.54004	5.04974	1.5608	4.14126	215.023	1.33639e-07	2.73043e-05	Q8RZA2,Os01g0951100 protein	XP_015628511.1,probable ADP-ribosylation factor GTPase-activating protein AGD11	PF01412,Putative GTPase activating protein for Arf;PF00168,C2 domain	IPR001164,Arf GTPase activating protein;IPR038508,ArfGAP domain superfamily;IPR037278,ARFGAP/RecO-like zinc finger;IPR000008,C2 domain;IPR035892,C2 domain superfamily	COG5347,GTPase-activating protein that regulates ARFs (ADP-ribosylation factors), involved in ARF-mediated vesicular transport;KOG1030,Predicted Ca2+-dependent phospholipid-binding protein;KOG0703,Predicted GTPase-activating protein	GO:0043547,biological_process,positive regulation of GTPase activity;GO:0046872,molecular_function,metal ion binding;GO:0005096,molecular_function,GTPase activator activity	K12486,ko04144,Endocytosis
LOC_Os01g72430	2.92431	2.17275	2.60937	1.28353	1.25484	1.3301	1.00745	2.58604	45.7979	8.10148e-05	0.00147395	A0A0E0CD27,Uncharacterized protein	-	PF03358,NADPH-dependent FMN reductase	IPR029039,Flavoprotein-like superfamily;IPR005025,NADPH-dependent FMN reductase-like	-	GO:0055114,biological_process,oxidation-reduction process;GO:0016491,molecular_function,oxidoreductase activity	-
LOC_Os02g01730	2.17316	1.85012	1.53953	0.65068	0.448773	0.733491	1.62099	0.920933	36.757	0.000185584	0.00250927	A0A0E0FZY5,Uncharacterized protein	-	PF00069,Protein kinase domain	IPR011009,Protein kinase-like domain superfamily;IPR017441,Protein kinase, ATP binding site;IPR008266,Tyrosine-protein kinase, active site;IPR000719,Protein kinase domain	-	GO:0006468,biological_process,protein phosphorylation;GO:0005524,molecular_function,ATP binding;GO:0004672,molecular_function,protein kinase activity	-
LOC_Os02g01890	0.684998	0.832989	0.714877	0.217165	0.256762	0.422404	1.33465	-0.105806	14.7576	0.00393805	0.019614	A2WZY4,Uncharacterized protein	-	PF00067,Cytochrome P450	IPR036396,Cytochrome P450 superfamily;IPR002401,Cytochrome P450, E-class, group I;IPR001128,Cytochrome P450;IPR017972,Cytochrome P450, conserved site	COG2124,Cytochrome P450;KOG0156,Cytochrome P450 CYP2 subfamily	GO:0016705,molecular_function,oxidoreductase activity, acting on paired donors, with incorporation or reduction of molecular oxygen;GO:0005506,molecular_function,iron ion binding;GO:0046872,molecular_function,metal ion binding;GO:0004497,molecular_function,monooxygenase activity;GO:0016491,molecular_function,oxidoreductase activity;GO:0016020,cellular_component,membrane;GO:0055114,biological_proc…	-
LOC_Os02g02040	7.20259	7.19517	5.66749	2.13258	1.68096	1.29836	1.98538	3.84554	129.719	1.58977e-06	0.000126686	Q6Z8Z4,Os02g0110600 protein	XP_015625291.1,receptor-like serine/threonine-protein kinase NCRK isoform X3	PF07714,Protein tyrosine kinase	IPR001245,Serine-threonine/tyrosine-protein kinase, catalytic domain;IPR017441,Protein kinase, ATP binding site;IPR011009,Protein kinase-like domain superfamily;IPR008271,Serine/threonine-protein kinase, active site;IPR000719,Protein kinase domain	COG0515,Serine/threonine protein kinase;KOG1187,Serine/threonine protein kinase	GO:0016301,molecular_function,kinase activity;GO:0004675,molecular_function,transmembrane receptor protein serine/threonine kinase activity;GO:0012505,cellular_component,endomembrane system;GO:0051020,molecular_function,GTPase binding;GO:0005768,cellular_component,endosome;GO:0010089,biological_process,xylem development;GO:0007166,biological_process,cell surface receptor signaling pathway;GO:0005…	-
LOC_Os02g02210	1.07743	5.79749	9.37384	0.856134	0.689498	0.651622	2.90537	2.35497	11.9154	0.018369	0.0576568	A0A0E0N8S7,Uncharacterized protein	-	PF00202,Aminotransferase class-III	IPR015421,Pyridoxal phosphate-dependent transferase, major domain;IPR015424,Pyridoxal phosphate-dependent transferase;IPR015422,Pyridoxal phosphate-dependent transferase domain 1;IPR005814,Aminotransferase class-III	-	GO:0030170,molecular_function,pyridoxal phosphate binding;GO:0008483,molecular_function,transaminase activity;GO:0003824,molecular_function,catalytic activity	-
LOC_Os02g02840	7.22309	7.29014	5.70493	3.09368	3.2175	3.09992	1.11456	2.82954	69.7275	1.54435e-05	0.000508537	I1NWN8,Uncharacterized protein	-	PF00071,Ras family	IPR001806,Small GTPase superfamily;IPR005225,Small GTP-binding protein domain;IPR003578,Small GTPase superfamily, Rho type;IPR027417,P-loop containing nucleoside triphosphate hydrolase	COG1100,GTPase SAR1 and related small G proteins;KOG0393,Ras-related small GTPase, Rho type	GO:0005525,molecular_function,GTP binding;GO:0007264,biological_process,small GTPase mediated signal transduction;GO:0005886,cellular_component,plasma membrane;GO:0005622,cellular_component,intracellular;GO:0003924,molecular_function,GTPase activity;GO:0000166,molecular_function,nucleotide binding	-
LOC_Os02g03294	2.83493	3.23299	4.09386	0.355322	0.350093	0.157076	3.53634	0.946331	119.905	1.63764e-06	0.000128953	A0A0E0G0F8,Uncharacterized protein	-	PF08613,Cyclin	IPR013922,Cyclin PHO80-like;IPR036915,Cyclin-like superfamily	-	GO:0019901,molecular_function,protein kinase binding;GO:0000079,biological_process,regulation of cyclin-dependent protein serine/threonine kinase activity	-
LOC_Os02g05744	3.37365	3.93493	3.07943	0.500672	0.623121	0.447319	2.72561	2.22343	229.846	9.99891e-08	2.39998e-05	I1NXB3,Uncharacterized protein	-	PF00759,lycosyl hydrolase family 9	IPR012341,Six-hairpin glycosidase-like superfamily;IPR001701,Glycoside hydrolase family 9;IPR008928,Six-hairpin glycosidase superfamily	ENOG410JV5B,-;ENOG411067X,-	GO:0004553,molecular_function,hydrolase activity, hydrolyzing O-glycosyl compounds;GO:0005975,biological_process,carbohydrate metabolic process;GO:0003824,molecular_function,catalytic activity	-
LOC_Os02g07060	70.657	75.0889	74.9952	19.0029	19.4266	18.8268	1.96033	6.39402	923.84	2.11599e-10	8.64601e-07	I1NXL5,Tubulin beta chain	-	PF03953,Tubulin C-terminal domain;PF00091,Tubulin/FtsZ family, GTPase domain	IPR017975,Tubulin, conserved site;IPR018316,Tubulin/FtsZ, 2-layer sandwich domain;IPR003008,Tubulin/FtsZ, GTPase domain;IPR008280,Tubulin/FtsZ, C-terminal;IPR036525,Tubulin/FtsZ, GTPase domain superfamily;IPR037103,Tubulin/FtsZ, C-terminal domain superfamily;IPR013838,Beta tubulin, autoregulation binding site;IPR000217,Tubulin;IPR023123,Tubulin, C-terminal;IPR002453,Beta tubulin	KOG1375,Beta tubulin;COG5023,Tubulin	GO:0005874,cellular_component,microtubule;GO:0005737,cellular_component,cytoplasm;GO:0007010,biological_process,cytoskeleton organization;GO:0007017,biological_process,microtubule-based process;GO:0005856,cellular_component,cytoskeleton;GO:0005525,molecular_function,GTP binding;GO:0003924,molecular_function,GTPase activity;GO:0000166,molecular_function,nucleotide binding;GO:0005200,molecular_func…	-
LOC_Os02g07700	1.60853	1.96159	2.28147	1.19818	0.55555	0.672997	1.29285	0.314686	13.9062	0.00468277	0.0221119	A0A0P0VFI9,Os02g0173401 protein	-	-	-	-	-	-
LOC_Os02g09310	0.858035	3.96469	1.80889	0.51382	0.978766	0.136285	1.99712	1.01575	6.70215	0.0415226	0.103984	I1NXZ5,Uncharacterized protein	-	PF00067,Cytochrome P450	IPR036396,Cytochrome P450 superfamily;IPR002401,Cytochrome P450, E-class, group I;IPR001128,Cytochrome P450	COG2124,Cytochrome P450;KOG0156,Cytochrome P450 CYP2 subfamily	GO:0055114,biological_process,oxidation-reduction process;GO:0020037,molecular_function,heme binding;GO:0005506,molecular_function,iron ion binding;GO:0016705,molecular_function,oxidoreductase activity, acting on paired donors, with incorporation or reduction of molecular oxygen	-
LOC_Os02g09359	9.16488	8.59443	7.63262	2.36796	2.12896	1.92348	1.99559	3.14443	246.623	7.35348e-08	2.04894e-05	A0A0D9YNF3,Uncharacterized protein	-	PF07714,Protein tyrosine kinase	IPR001245,Serine-threonine/tyrosine-protein kinase, catalytic domain;IPR017441,Protein kinase, ATP binding site;IPR011009,Protein kinase-like domain superfamily;IPR008271,Serine/threonine-protein kinase, active site;IPR000719,Protein kinase domain	-	GO:0004672,molecular_function,protein kinase activity;GO:0006468,biological_process,protein phosphorylation;GO:0000166,molecular_function,nucleotide binding;GO:0005524,molecular_function,ATP binding;GO:0004674,molecular_function,protein serine/threonine kinase activity	-
LOC_Os02g09400	14.251	15.1892	13.0305	2.63496	3.03122	2.45558	2.39625	3.86846	459.725	4.73876e-09	4.96871e-06	Q6ZIG1,Os02g0186900 protein	-	PF00067,Cytochrome P450	IPR036396,Cytochrome P450 superfamily;IPR002401,Cytochrome P450, E-class, group I;IPR001128,Cytochrome P450;IPR017972,Cytochrome P450, conserved site	COG2124,Cytochrome P450;KOG0156,Cytochrome P450 CYP2 subfamily	GO:0016709,molecular_function,oxidoreductase activity, acting on paired donors, with incorporation or reduction of molecular oxygen, NAD(P)H as one donor, and incorporation of one atom of oxygen;GO:0044550,biological_process,secondary metabolite biosynthetic process;GO:0016705,molecular_function,oxidoreductase activity, acting on paired donors, with incorporation or reduction of molecular oxygen;…	-
LOC_Os02g09490	14.0931	13.7103	12.7001	2.9148	3.30374	1.87355	2.33045	3.55343	172.438	3.65742e-07	5.41537e-05	A0A0D9YNH0,Uncharacterized protein	-	PF00107,Zinc-binding dehydrogenase;PF08240,Alcohol dehydrogenase GroES-like domain	IPR020843,Polyketide synthase, enoylreductase domain;IPR036291,NAD(P)-binding domain superfamily;IPR013149,Alcohol dehydrogenase, C-terminal;IPR002328,Alcohol dehydrogenase, zinc-type, conserved site;IPR013154,Alcohol dehydrogenase, N-terminal;IPR011032,GroES-like superfamily	-	GO:0009809,biological_process,lignin biosynthetic process;GO:0045551,molecular_function,cinnamyl-alcohol dehydrogenase activity;GO:0046872,molecular_function,metal ion binding;GO:0016491,molecular_function,oxidoreductase activity;GO:0055114,biological_process,oxidation-reduction process;GO:0008270,molecular_function,zinc ion binding	-
LOC_Os02g10120	323.281	367.738	233.521	104.538	78.4056	136.484	1.54015	9.38736	34.4665	0.00119107	0.00873199	Q6H7Q6,Lipoxygenase	XP_015626775.1,lipoxygenase 2.3, chloroplastic	PF00305,Lipoxygenase;PF01477,PLAT/LH2 domain	IPR027433,Lipoxygenase, domain 3;IPR020834,Lipoxygenase, conserved site;IPR036392,PLAT/LH2 domain superfamily;IPR001024,PLAT/LH2 domain;IPR036226,Lipoxigenase, C-terminal domain superfamily;IPR020833,Lipoxygenase, iron binding site;IPR013819,Lipoxygenase, C-terminal;IPR001246,Lipoxygenase, plant;IPR000907,Lipoxygenase	ENOG410YN4N,-;ENOG410IIW1,-	GO:0051213,molecular_function,dioxygenase activity;GO:0006633,biological_process,fatty acid biosynthetic process;GO:0046872,molecular_function,metal ion binding;GO:0016491,molecular_function,oxidoreductase activity;GO:0055114,biological_process,oxidation-reduction process;GO:0016702,molecular_function,oxidoreductase activity, acting on single donors with incorporation of molecular oxygen, incorpo…	K00454,ko00592,alpha-Linolenic acid metabolism;K00454,ko00591,Linoleic acid metabolism
LOC_Os02g10490	1.87811	1.46657	1.49213	0.623683	0.548018	0.44475	1.59119	1.70723	65.9058	1.93808e-05	0.000585006	Q6H737,Os02g0198400 protein	-	-	-	ENOG410IIQ6,-;ENOG410YAWI,-	-	-
LOC_Os02g11705	1.74744	2.96837	3.10023	0.627857	0.494893	1.22124	1.76996	0.0447187	17.7407	0.0022532	0.0134678	A0A0P0VG86,Os02g0207500 protein	-	-	-	-	GO:0016021,cellular_component,integral component of membrane;GO:0016020,cellular_component,membrane	-
LOC_Os02g11770	22.9619	26.9951	23.8684	3.16316	3.65454	2.94223	2.92627	3.30958	512.904	2.91576e-09	3.63048e-06	A0A0E0NBG3,Uncharacterized protein	-	-	-	-	GO:0016021,cellular_component,integral component of membrane;GO:0016020,cellular_component,membrane	-
LOC_Os02g12130	5.96202	8.65993	8.56455	3.0765	3.95182	3.68715	1.12441	1.62971	27.9131	0.000500614	0.00486025	A0A0E0NBK5,Uncharacterized protein	-	PF00069,Protein kinase domain	IPR011009,Protein kinase-like domain superfamily;IPR008271,Serine/threonine-protein kinase, active site;IPR000719,Protein kinase domain	-	GO:0006468,biological_process,protein phosphorylation;GO:0004672,molecular_function,protein kinase activity;GO:0005524,molecular_function,ATP binding	-
LOC_Os02g12220	1.4421	1.55169	1.20142	1.172	0.449745	0.31086	1.13731	1.05199	6.81737	0.0311871	0.0843024	A3BJQ3,Uncharacterized protein	-	PF14223,gag-polypeptide of LTR copia-type	-	KOG0017,FOG: Transposon-encoded proteins with TYA, reverse transcriptase, integrase domains in various combinations;COG2801,Transposase and inactivated derivatives	-	-
LOC_Os02g12670	1.03613	1.53868	1.02125	0.589447	0.505374	0.647321	1.06062	1.42512	21.3979	0.00123564	0.00890932	Q6Z6L2,Putative serine threonine kinase	-	PF04564,U-box domain;PF00069,Protein kinase domain;PF00582,Universal stress protein family	IPR003613,U box domain;IPR006016,UspA;IPR014729,Rossmann-like alpha/beta/alpha sandwich fold;IPR011009,Protein kinase-like domain superfamily;IPR017441,Protein kinase, ATP binding site;IPR008271,Serine/threonine-protein kinase, active site;IPR013083,Zinc finger, RING/FYVE/PHD-type;IPR000719,Protein kinase domain	COG0515,Serine/threonine protein kinase;ENOG410IJ5M,-	GO:0016301,molecular_function,kinase activity;GO:0016567,biological_process,protein ubiquitination;GO:0016310,biological_process,phosphorylation;GO:0004672,molecular_function,protein kinase activity;GO:0006950,biological_process,response to stress;GO:0006468,biological_process,protein phosphorylation;GO:0005524,molecular_function,ATP binding;GO:0004842,molecular_function,ubiquitin-protein transfe…	-
LOC_Os02g13710	0.572741	0.881127	1.18548	0.514465	0.486618	0.300204	1.02404	-0.255009	6.91687	0.0273016	0.0765091	A0A0E0NC40,Uncharacterized protein	-	PF00847,AP2 domain	IPR036955,AP2/ERF domain superfamily;IPR001471,AP2/ERF domain;IPR016177,DNA-binding domain superfamily	-	GO:0006355,biological_process,regulation of transcription, DNA-templated;GO:0003700,molecular_function,DNA binding transcription factor activity;GO:0003677,molecular_function,DNA binding;GO:0006351,biological_process,transcription, DNA-templated;GO:0005634,cellular_component,nucleus	-
LOC_Os02g14440	7.04092	3.12109	7.38679	1.11483	3.43046	1.50123	1.5349	2.50781	8.42528	0.0291007	0.0800751	Q6ER49,Peroxidase	XP_015625551.1,peroxidase P7	PF00141,Peroxidase	IPR019794,Peroxidase, active site;IPR002016,Haem peroxidase, plant/fungal/bacterial;IPR033905,Secretory peroxidase;IPR010255,Haem peroxidase;IPR019793,Peroxidases heam-ligand binding site;IPR000823,Plant peroxidase	-	GO:0046872,molecular_function,metal ion binding;GO:0098869,biological_process,cellular oxidant detoxification;GO:0016491,molecular_function,oxidoreductase activity;GO:0006979,biological_process,response to oxidative stress;GO:0055114,biological_process,oxidation-reduction process;GO:0042744,biological_process,hydrogen peroxide catabolic process;GO:0020037,molecular_function,heme binding;GO:000460…	-
LOC_Os02g14680	1.0905	1.08738	1.3137	0.145118	0.200175	0.038491	3.12739	0.170353	53.5095	4.43116e-05	0.0010043	Q6ESV8,Glycosyltransferase	XP_015624291.1,UDP-glycosyltransferase 72B1;XP_015624292.1,-	PF00201,UDP-glucoronosyl and UDP-glucosyl transferase	IPR035595,UDP-glycosyltransferase family, conserved site;IPR002213,UDP-glucuronosyl/UDP-glucosyltransferase	KOG1192,UDP-glucuronosyl and UDP-glucosyl transferase;COG1819,Glycosyl transferases, related to UDP-glucuronosyltransferase	GO:0016757,molecular_function,transferase activity, transferring glycosyl groups;GO:0080043,molecular_function,quercetin 3-O-glucosyltransferase activity;GO:0080044,molecular_function,quercetin 7-O-glucosyltransferase activity;GO:0016740,molecular_function,transferase activity;GO:0043231,cellular_component,intracellular membrane-bounded organelle;GO:0008152,biological_process,metabolic process;GO…	-
LOC_Os02g15100	3.52761	4.07026	2.97122	1.03702	0.726585	0.488994	2.23125	0.231714	45.2915	8.45404e-05	0.00151868	Q6K507,Uncharacterized protein	XP_015627131.1,RING-H2 finger protein ATL39-like	PF13639,Ring finger domain	IPR001841,Zinc finger, RING-type;IPR013083,Zinc finger, RING/FYVE/PHD-type	KOG0800,FOG: Predicted E3 ubiquitin ligase;ENOG41121N2,-	GO:0043161,biological_process,proteasome-mediated ubiquitin-dependent protein catabolic process;GO:0061630,molecular_function,ubiquitin protein ligase activity;GO:0016020,cellular_component,membrane;GO:0016021,cellular_component,integral component of membrane;GO:0016567,biological_process,protein ubiquitination	-
LOC_Os02g15560	3.46192	4.64541	0.925087	0.92599	1.11118	1.08508	1.53799	2.18064	7.51067	0.0349823	0.091893	C7IY26,Os02g0254800 protein	-	PF04434,SWIM zinc finger	IPR006564,Zinc finger, PMZ-type;IPR007527,Zinc finger, SWIM-type	-	GO:0008270,molecular_function,zinc ion binding	-
LOC_Os02g16909	8.1311	9.04553	9.319	3.46079	3.78223	3.42397	1.32518	3.17266	133.626	1.03464e-06	0.000103057	Q6ERT5,Dynein light chain type 1-like	XP_015623481.1,dynein light chain LC6, flagellar outer arm;XP_015623482.1,-	PF01221,ynein light chain type 1	IPR001372,Dynein light chain, type 1/2;IPR037177,Dynein light chain superfamily	ENOG4111NK2,-;KOG3430,Dynein light chain type 1	GO:0010970,biological_process,transport along microtubule;GO:0051959,molecular_function,dynein light intermediate chain binding;GO:0008092,molecular_function,cytoskeletal protein binding;GO:0005868,cellular_component,cytoplasmic dynein complex;GO:0045505,molecular_function,dynein intermediate chain binding;GO:0007017,biological_process,microtubule-based process;GO:2000582,biological_process,posit…	K10418,ko04962,Vasopressin-regulated water reabsorption
LOC_Os02g17620	1.29516	1.83341	1.59571	0.0646323	0.0764174	0	4.88619	-0.319121	78.8976	9.34496e-06	0.000364326	B9F4Z8,Uncharacterized protein	XP_015624024.1,probable inactive nicotinamidase At3g16190	PF00857,Isochorismatase family	IPR000868,Isochorismatase-like;IPR036380,Isochorismatase-like superfamily	ENOG410IJAC,-;COG1335,Amidases related to nicotinamidase	GO:0003824,molecular_function,catalytic activity;GO:0008152,biological_process,metabolic process	-
LOC_Os02g19470	0.992382	0.733999	1.5299	0.228566	0.216194	0.169749	2.4102	0.818083	51.6782	5.0774e-05	0.00111434	Q6K8M2,Os02g0297200 protein	XP_015624142.1,uncharacterized protein LOC4329081	PF04578,Protein of unknown function, DUF594;PF13968,omain of unknown function (DUF4220)	IPR007658,Protein of unknown function DUF594;IPR025315,Domain of unknown function DUF4220	-	GO:0016021,cellular_component,integral component of membrane;GO:0016020,cellular_component,membrane	-
LOC_Os02g20560	7.27588	3.75392	4.17291	1.45741	0.789778	0.169121	2.65748	1.99134	17.6632	0.00612065	0.0266993	Q6Z0V9,Os02g0308800 protein	XP_015624897.1,fasciclin-like arabinogalactan protein 13	PF02469,asciclin domain	IPR036378,FAS1 domain superfamily;IPR000782,FAS1 domain	ENOG41104I5,-;ENOG410JWWY,-	GO:0016021,cellular_component,integral component of membrane;GO:0016020,cellular_component,membrane	-
LOC_Os02g21700	0.919135	0.4884	0.739054	0.412807	0.325385	0.230511	1.15119	-0.352797	8.96439	0.0150585	0.0501916	A0A0E0G5P4,Uncharacterized protein	-	PF00069,Protein kinase domain	IPR011009,Protein kinase-like domain superfamily;IPR017441,Protein kinase, ATP binding site;IPR008271,Serine/threonine-protein kinase, active site;IPR000719,Protein kinase domain	-	GO:0005524,molecular_function,ATP binding;GO:0006468,biological_process,protein phosphorylation;GO:0000166,molecular_function,nucleotide binding;GO:0004672,molecular_function,protein kinase activity;GO:0004674,molecular_function,protein serine/threonine kinase activity	-
LOC_Os02g22380	12.8791	10.4977	10.5264	5.50939	5.10522	5.19696	1.11333	4.64901	123.291	1.45578e-06	0.000124472	A2X488,Uncharacterized protein	-	PF04577,Protein of unknown function (DUF563)	IPR007657,Glycosyltransferase 61	KOG4698,Uncharacterized conserved protein;ENOG410ZHQA,-	GO:0016757,molecular_function,transferase activity, transferring glycosyl groups;GO:0016021,cellular_component,integral component of membrane;GO:0016020,cellular_component,membrane	-
LOC_Os02g22570	0.772725	0.670151	1.02297	0.340245	0.364739	0.25269	1.37307	1.38881	33.3935	0.000263897	0.00314811	Q2QU68,Retrotransposon protein, putative, Ty3-gypsy subclass	-	PF00665,Integrase core domain;PF13456,Reverse transcriptase-like;PF00078,Reverse transcriptase (RNA-dependent DNA polymerase)	IPR036397,Ribonuclease H superfamily;IPR002156,Ribonuclease H domain;IPR001584,Integrase, catalytic core;IPR000477,Reverse transcriptase domain;IPR012337,Ribonuclease H-like superfamily	KOG0017,FOG: Transposon-encoded proteins with TYA, reverse transcriptase, integrase domains in various combinations;COG2801,Transposase and inactivated derivatives	GO:0015074,biological_process,DNA integration;GO:0090502,biological_process,RNA phosphodiester bond hydrolysis, endonucleolytic;GO:0004523,molecular_function,RNA-DNA hybrid ribonuclease activity;GO:0003676,molecular_function,nucleic acid binding	-
LOC_Os02g28140	5.058	8.75411	8.11903	0	0.511599	0.275446	4.64614	-0.11168	61.9983	2.47533e-05	0.000690665	A0A0E0NEY9,Uncharacterized protein	-	-	-	-	-	-
LOC_Os02g28180	0.949456	1.26919	0.867348	0	0.0983764	0	4.681	-0.293548	44.2165	9.26685e-05	0.00158876	A0A287P1H4,Uncharacterized protein	-	-	IPR018289,MULE transposase domain;IPR031052,FHY3/FAR1 family;IPR007527,Zinc finger, SWIM-type;IPR004330,FAR1 DNA binding domain	-	GO:0006355,biological_process,regulation of transcription, DNA-templated;GO:0008270,molecular_function,zinc ion binding	-
LOC_Os02g28340	2.40456	2.60348	2.11113	0.83492	1.25899	0.962842	1.22464	1.54402	35.412	0.000212936	0.00271675	Q6K6T2,Putative quercetin 3-O-glucoside-6''-O-malonyltransferase	XP_015623462.1,phenolic glucoside malonyltransferase 1	PF02458,Transferase family	IPR023213,Chloramphenicol acetyltransferase-like domain superfamily;IPR003480,Transferase	ENOG410J9UQ,-;ENOG4111BDY,-	GO:0016747,molecular_function,transferase activity, transferring acyl groups other than amino-acyl groups;GO:0016740,molecular_function,transferase activity	-
LOC_Os02g29370	1.85852	2.83653	2.5006	0.847958	1.39943	1.06833	1.12226	1.05758	18.0929	0.00211879	0.0128808	A0A0P0VJC8,Os02g0496400 protein	-	-	-	-	-	-
LOC_Os02g29640	2.76661	5.48869	4.15935	1.74587	1.77286	0.967863	1.47764	2.47202	23.6768	0.00145659	0.00995479	Q7XVP7,OSJNBa0050F15.2 protein	XP_015634788.1,protein FAR1-RELATED SEQUENCE 5-like	PF03101,AR1 DNA-binding domain;PF10551,MULE transposase domain	IPR018289,MULE transposase domain;IPR031052,FHY3/FAR1 family;IPR007527,Zinc finger, SWIM-type;IPR004330,FAR1 DNA binding domain	ENOG410IKZJ,-;ENOG410Y5S3,-	GO:0006355,biological_process,regulation of transcription, DNA-templated;GO:0008270,molecular_function,zinc ion binding	-
LOC_Os02g32580	5.59944	4.93533	10.0569	1.59274	1.49772	1.68983	2.12416	2.22794	54.1443	6.31942e-05	0.00126278	A0A0E0NFR5,Uncharacterized protein	-	-	-	-	-	-
LOC_Os02g33550	9.67528	6.36053	6.06305	2.63779	1.5758	0.530258	2.22778	2.31357	19.7261	0.00429711	0.0207986	B9F0E8,Uncharacterized protein	-	PF03168,Late embryogenesis abundant protein	IPR004864,Late embryogenesis abundant protein, LEA-14	ENOG410Z9M5,-;ENOG410JPS3,-	GO:0016021,cellular_component,integral component of membrane;GO:0016020,cellular_component,membrane	-
LOC_Os02g33670	3.01646	4.63607	2.78586	1.04541	1.69849	1.04123	1.46471	1.78962	30.0736	0.000384683	0.00409821	Q6ETG2,Os02g0540400 protein	-	-	-	-	-	-
LOC_Os02g33720	3.26189	5.67795	3.71394	0.959827	1.15475	0.803949	2.11317	0.690673	48.3208	6.59036e-05	0.00130122	Q6ESZ8,Putative RING-H2 zinc finger protein	-	PF13639,Ring finger domain	IPR001841,Zinc finger, RING-type;IPR013083,Zinc finger, RING/FYVE/PHD-type	KOG0800,FOG: Predicted E3 ubiquitin ligase;ENOG41121N2,-	GO:0043161,biological_process,proteasome-mediated ubiquitin-dependent protein catabolic process;GO:0061630,molecular_function,ubiquitin protein ligase activity;GO:0016020,cellular_component,membrane;GO:0016021,cellular_component,integral component of membrane;GO:0016567,biological_process,protein ubiquitination	-
LOC_Os02g34430	1.47653	2.28216	1.29211	0.28509	0.312648	0.263016	2.55441	1.30271	90.1792	5.39221e-06	0.000264779	A0A0E0NG83,Uncharacterized protein	-	PF00069,Protein kinase domain	IPR011009,Protein kinase-like domain superfamily;IPR017441,Protein kinase, ATP binding site;IPR008271,Serine/threonine-protein kinase, active site;IPR000719,Protein kinase domain	-	GO:0016020,cellular_component,membrane;GO:0006468,biological_process,protein phosphorylation;GO:0004672,molecular_function,protein kinase activity;GO:0016021,cellular_component,integral component of membrane;GO:0005524,molecular_function,ATP binding	-
LOC_Os02g37160	5.64376	10.8798	13.4705	5.09436	4.8382	4.64031	1.058	3.20986	12.2396	0.0106059	0.0392919	A0A0D3F6Y5,Uncharacterized protein	-	-	-	-	-	-
LOC_Os02g37180	2.96703	2.23269	7.62895	0.927005	0.822026	1.47527	2.0186	0.536893	14.9185	0.00460157	0.0217807	A0A0E0NH01,Uncharacterized protein	-	-	-	-	-	-
LOC_Os02g37700	4.2644	3.40975	3.2298	0.241926	0.222475	0.0855579	4.2793	1.54483	197.938	1.9141e-07	3.5638e-05	Q0DZZ3,Os02g0589700 protein	XP_015623962.1,lecithin-cholesterol acyltransferase-like 1 isoform X1	PF12697,Alpha/beta hydrolase family;PF02450,Lecithin:cholesterol acyltransferase	IPR003386,Lecithin:cholesterol/phospholipid:diacylglycerol acyltransferase;IPR029058,Alpha/Beta hydrolase fold	KOG2369,Lecithin:cholesterol acyltransferase (LCAT)/Acyl-ceramide synthase;ENOG410Y9CF,-	GO:0008374,molecular_function,O-acyltransferase activity;GO:0006629,biological_process,lipid metabolic process	-
LOC_Os02g37770	0.801167	2.15696	1.18449	0.0359824	0	0	6.47244	-0.668166	57.4502	3.35003e-05	0.000843236	A3A8I8,Os02g0590250 protein	-	PF12697,Alpha/beta hydrolase family;PF02450,Lecithin:cholesterol acyltransferase	IPR003386,Lecithin:cholesterol/phospholipid:diacylglycerol acyltransferase;IPR029058,Alpha/Beta hydrolase fold	KOG2369,Lecithin:cholesterol acyltransferase (LCAT)/Acyl-ceramide synthase;ENOG410Y9CF,-	GO:0008374,molecular_function,O-acyltransferase activity;GO:0006629,biological_process,lipid metabolic process	-
LOC_Os02g37800	15.8786	24.7227	13.9869	1.1636	0.750423	0.673382	4.41304	4.05751	213.314	2.46785e-06	0.00016565	Q6YY78,Os02g0590400 protein	XP_015623535.1,lecithin-cholesterol acyltransferase-like 1	PF12697,Alpha/beta hydrolase family;PF02450,Lecithin:cholesterol acyltransferase	IPR003386,Lecithin:cholesterol/phospholipid:diacylglycerol acyltransferase;IPR029058,Alpha/Beta hydrolase fold	KOG2369,Lecithin:cholesterol acyltransferase (LCAT)/Acyl-ceramide synthase;ENOG410Y9CF,-	GO:0008374,molecular_function,O-acyltransferase activity;GO:0006629,biological_process,lipid metabolic process;GO:0016746,molecular_function,transferase activity, transferring acyl groups;GO:0016740,molecular_function,transferase activity	-
LOC_Os02g38970	0.598812	0.616899	0.621832	0.115261	0.249842	0.234383	1.61444	0.423617	25.6613	0.000670443	0.00592572	Q6K5G3,Ankyrin repeat-like protein	XP_015625408.1,uncharacterized protein LOC4329896	PF12796,Ankyrin repeats (3 copies)	IPR020683,Ankyrin repeat-containing domain;IPR002110,Ankyrin repeat;IPR036770,Ankyrin repeat-containing domain superfamily	KOG0504,FOG: Ankyrin repeat;COG0666,FOG: Ankyrin repeat	-	-
LOC_Os02g39900	3.05703	4.43584	4.18552	1.27813	1.55054	0.889902	1.65988	2.99011	59.8285	3.56726e-05	0.000875209	Q8S696,Putative mutator-like transposase	-	PF10551,MULE transposase domain;PF03108,MuDR family transposase;PF10536,Plant mobile domain;PF09322,omain of unknown function (DUF1979)	IPR018289,MULE transposase domain;IPR004332,Transposase, MuDR, plant;IPR001878,Zinc finger, CCHC-type;IPR019557,Aminotransferase-like, plant mobile domain;IPR015401,Transposase, MuDR, N-terminal	ENOG410J94K,-;ENOG410YET2,-	GO:0003676,molecular_function,nucleic acid binding;GO:0008270,molecular_function,zinc ion binding	-
LOC_Os02g40100	13.7238	11.144	10.6014	3.30806	2.36209	2.05421	2.21323	4.51152	150.659	2.11697e-06	0.000152413	Q6K5X7,Os02g0614600 protein	XP_015623448.1,filament-like plant protein 7;XP_015623450.1,-	PF05911,ilament-like plant protein, long coiled-coil	IPR008587,Filament-like plant protein	ENOG410JTE1,-;ENOG41107XT,-	-	-
LOC_Os02g41630	380.758	396.143	517.904	88.4934	71.9701	52.8813	2.61939	9.36584	144.803	1.09365e-05	0.000399577	A0A0E0CNN2,Phenylalanine ammonia-lyase	-	PF00221,Aromatic amino acid lyase	IPR005922,Phenylalanine ammonia-lyase;IPR008948,L-Aspartase-like;IPR023144,Phenylalanine ammonia-lyase, shielding domain superfamily;IPR024083,Fumarase/histidase, N-terminal;IPR001106,Aromatic amino acid lyase;IPR022313,Phenylalanine/histidine ammonia-lyases, active site	-	GO:0009698,biological_process,phenylpropanoid metabolic process;GO:0045548,molecular_function,phenylalanine ammonia-lyase activity;GO:0003824,molecular_function,catalytic activity;GO:0006559,biological_process,L-phenylalanine catabolic process;GO:0005737,cellular_component,cytoplasm;GO:0009800,biological_process,cinnamic acid biosynthetic process;GO:0016841,molecular_function,ammonia-lyase activi…	-
LOC_Os02g41650	55.7328	61.3892	70.2372	15.316	16.2589	10.8566	2.15883	6.9589	184.316	1.97239e-06	0.000144996	A0A0D3F7U4,Phenylalanine ammonia-lyase	-	PF00221,Aromatic amino acid lyase	IPR005922,Phenylalanine ammonia-lyase;IPR008948,L-Aspartase-like;IPR023144,Phenylalanine ammonia-lyase, shielding domain superfamily;IPR024083,Fumarase/histidase, N-terminal;IPR001106,Aromatic amino acid lyase;IPR022313,Phenylalanine/histidine ammonia-lyases, active site	-	GO:0006559,biological_process,L-phenylalanine catabolic process;GO:0045548,molecular_function,phenylalanine ammonia-lyase activity;GO:0016841,molecular_function,ammonia-lyase activity;GO:0003824,molecular_function,catalytic activity;GO:0005737,cellular_component,cytoplasm;GO:0009800,biological_process,cinnamic acid biosynthetic process;GO:0009698,biological_process,phenylpropanoid metabolic proce…	-
LOC_Os02g41680	2.30944	2.49328	2.56913	1.24952	1.39608	0.566315	1.20544	2.17524	18.5346	0.00231903	0.0137526	A0A0E0NI15,Phenylalanine ammonia-lyase	-	PF00221,Aromatic amino acid lyase	IPR005922,Phenylalanine ammonia-lyase;IPR008948,L-Aspartase-like;IPR023144,Phenylalanine ammonia-lyase, shielding domain superfamily;IPR024083,Fumarase/histidase, N-terminal;IPR001106,Aromatic amino acid lyase;IPR022313,Phenylalanine/histidine ammonia-lyases, active site	-	GO:0009698,biological_process,phenylpropanoid metabolic process;GO:0005737,cellular_component,cytoplasm;GO:0006559,biological_process,L-phenylalanine catabolic process;GO:0003824,molecular_function,catalytic activity;GO:0045548,molecular_function,phenylalanine ammonia-lyase activity;GO:0009800,biological_process,cinnamic acid biosynthetic process;GO:0016841,molecular_function,ammonia-lyase activi…	-
LOC_Os02g42740	1.74793	1.49898	1.87804	0.650662	0.423674	0.525247	1.69824	1.30167	55.6515	3.79801e-05	0.000913051	A0A0E0GAA6,Uncharacterized protein	-	PF00173,Cytochrome b5-like Heme/Steroid binding domain	IPR001199,Cytochrome b5-like heme/steroid binding domain;IPR036400,Cytochrome b5-like heme/steroid binding domain superfamily	-	GO:0016021,cellular_component,integral component of membrane;GO:0016020,cellular_component,membrane	-
LOC_Os02g43000	1.29734	1.7464	0.876833	0.199773	0	0	4.30289	-0.584781	27.5895	0.000559471	0.00525496	Q6H663,Receptor-like protein kinase-like	-	PF01657,Salt stress response/antifungal	IPR002902,Gnk2-homologous domain;IPR038408,Gnk2-homologous domain superfamily	ENOG410YAWB,-;ENOG410IECR,-	GO:0016301,molecular_function,kinase activity;GO:0016310,biological_process,phosphorylation;GO:0016021,cellular_component,integral component of membrane;GO:0016020,cellular_component,membrane	-
LOC_Os02g43640	7.82149	5.48869	7.84443	0.764194	2.00138	1.20309	2.40726	2.3924	54.925	9.97007e-05	0.00167474	Q01HQ6,OSIGBa0153E02-OSIGBa0093I20.19 protein	-	PF13966,zinc-binding in reverse transcriptase;PF03732,Retrotransposon gag protein;PF00078,Reverse transcriptase (RNA-dependent DNA polymerase)	IPR026960,Reverse transcriptase zinc-binding domain;IPR036691,Endonuclease/exonuclease/phosphatase superfamily;IPR000477,Reverse transcriptase domain;IPR005162,Retrotransposon gag domain	-	-	-
LOC_Os02g45040	0.217736	0.565268	0.622368	0.195582	0.223536	0.269755	1.04437	0.196701	6.44983	0.0316678	0.0853124	B7F0F4,Os02g0671800 protein	-	PF14223,gag-polypeptide of LTR copia-type;PF13976,AG-pre-integrase domain	IPR036397,Ribonuclease H superfamily;IPR025724,GAG-pre-integrase domain;IPR012337,Ribonuclease H-like superfamily	KOG0017,FOG: Transposon-encoded proteins with TYA, reverse transcriptase, integrase domains in various combinations;COG2801,Transposase and inactivated derivatives	GO:0003676,molecular_function,nucleic acid binding	-
LOC_Os02g46600	3.32467	2.66956	2.71352	1.36221	1.66015	1.33407	1.00919	2.6858	47.0022	7.33255e-05	0.00138707	Q6Z8A6,Os02g0692000 protein	XP_015622732.1,E3 ubiquitin-protein ligase Os04g0590900-like	PF13639,Ring finger domain	IPR001841,Zinc finger, RING-type;IPR013083,Zinc finger, RING/FYVE/PHD-type	KOG0800,FOG: Predicted E3 ubiquitin ligase;ENOG41121N2,-	GO:0043161,biological_process,proteasome-mediated ubiquitin-dependent protein catabolic process;GO:0061630,molecular_function,ubiquitin protein ligase activity;GO:0016567,biological_process,protein ubiquitination;GO:0016021,cellular_component,integral component of membrane;GO:0016020,cellular_component,membrane	-
LOC_Os02g46830	2.60299	2.81021	3.15075	0.984479	0.678994	0.609286	1.92526	0.472763	46.4841	7.65189e-05	0.00142343	A2X8J9,Uncharacterized protein	-	-	-	ENOG410JUST,-;ENOG41106K9,-	GO:0016021,cellular_component,integral component of membrane;GO:0016020,cellular_component,membrane	-
LOC_Os02g47390	53.0277	71.9325	119.119	27.2836	30.1196	40.6103	1.33111	7.56488	13.1438	0.0154098	0.0510465	B7EPY1,cDNA clone:J013163B17, full insert sequence	-	-	-	-	-	-
LOC_Os02g47880	61.3182	66.0663	63.8676	25.384	26.4738	26.0077	1.30967	7.04257	416.535	7.33527e-09	5.82146e-06	B8AHA5,Uncharacterized protein	-	PF13176,Tetratricopeptide repeat;PF13424,Tetratricopeptide repeat	IPR011990,Tetratricopeptide-like helical domain superfamily;IPR019734,Tetratricopeptide repeat;IPR013026,Tetratricopeptide repeat-containing domain	KOG1840,Kinesin light chain;COG0457,FOG: TPR repeat	-	-
LOC_Os02g48170	11.3253	10.1431	9.1822	4.79934	4.68829	2.82883	1.3244	2.43436	44.1532	9.31762e-05	0.00159472	A0A0E0NK06,Uncharacterized protein	-	-	-	-	-	-
LOC_Os02g48470	15.2015	14.378	14.0659	4.57016	3.86591	3.19308	1.91961	2.35313	145.294	7.24176e-07	8.12249e-05	A0A0E0NK36,Uncharacterized protein	-	-	-	-	-	-
LOC_Os02g48650	0.539368	1.09486	0.886039	0.26916	0.46675	0.456908	1.08164	-0.396346	7.21643	0.0248907	0.0718031	A0A0E0CQN9,Uncharacterized protein	-	PF00583,Acetyltransferase (GNAT) family	IPR016181,Acyl-CoA N-acyltransferase;IPR000182,GNAT domain	-	GO:0008080,molecular_function,N-acetyltransferase activity	-
LOC_Os02g48900	2.95692	3.42387	3.53455	1.40149	1.8174	0.647531	1.36464	2.6542	18.5293	0.00329952	0.0174127	Q6Z671,Os02g0720900 protein	XP_015626129.1,protein ASPARTIC PROTEASE IN GUARD CELL 1	PF14541,Xylanase inhibitor C-terminal;PF14543,Xylanase inhibitor N-terminal	IPR033121,Peptidase family A1 domain;IPR001461,Aspartic peptidase A1 family;IPR021109,Aspartic peptidase domain superfamily;IPR032799,Xylanase inhibitor, C-terminal;IPR001969,Aspartic peptidase, active site;IPR032861,Xylanase inhibitor, N-terminal	KOG1339,Aspartyl protease;ENOG410XNV7,-	GO:0006508,biological_process,proteolysis;GO:0016787,molecular_function,hydrolase activity;GO:0003677,molecular_function,DNA binding;GO:0004190,molecular_function,aspartic-type endopeptidase activity;GO:0030163,biological_process,protein catabolic process;GO:0008233,molecular_function,peptidase activity	-
LOC_Os02g49986	2.84129	3.20709	2.00905	0.638047	0.918387	0.765238	1.79547	0.964553	46.8084	7.45008e-05	0.00139904	Q6Z2J9,Os02g0732600 protein	XP_015624871.1,protein ODORANT1	PF00249,Myb-like DNA-binding domain	IPR009057,Homeobox-like domain superfamily;IPR001005,SANT/Myb domain;IPR017930,Myb domain	KOG0048,Transcription factor, Myb superfamily;COG5147,Myb superfamily proteins, including transcription factors and mRNA splicing factors	GO:0001135,molecular_function,transcription factor activity, RNA polymerase II transcription factor recruiting;GO:0003677,molecular_function,DNA binding;GO:0000981,molecular_function,RNA polymerase II transcription factor activity, sequence-specific DNA binding;GO:0043565,molecular_function,sequence-specific DNA binding;GO:0006357,biological_process,regulation of transcription by RNA polymerase I…	-
LOC_Os02g50490	10.1833	9.34268	10.6506	2.42268	2.31358	2.24083	2.12615	3.62122	397.755	8.99553e-09	5.82146e-06	A0A0E0NKQ7,Endoglucanase	-	PF00759,lycosyl hydrolase family 9	IPR012341,Six-hairpin glycosidase-like superfamily;IPR001701,Glycoside hydrolase family 9;IPR018221,Glycoside hydrolase family 9, His active site;IPR008928,Six-hairpin glycosidase superfamily	-	GO:0016798,molecular_function,hydrolase activity, acting on glycosyl bonds;GO:0000272,biological_process,polysaccharide catabolic process;GO:0016787,molecular_function,hydrolase activity;GO:0005975,biological_process,carbohydrate metabolic process;GO:0003824,molecular_function,catalytic activity;GO:0004553,molecular_function,hydrolase activity, hydrolyzing O-glycosyl compounds;GO:0008810,molecula…	-
LOC_Os02g52620	3.82253	5.21915	4.97329	2.06015	2.11103	1.45716	1.32532	1.572	38.0072	0.000163918	0.00232641	A0A0P0VQ12,Os02g0764100 protein	-	PF02362,B3 DNA binding domain	IPR015300,DNA-binding pseudobarrel domain superfamily;IPR003340,B3 DNA binding domain	-	GO:0006355,biological_process,regulation of transcription, DNA-templated;GO:0003677,molecular_function,DNA binding;GO:0006351,biological_process,transcription, DNA-templated;GO:0005634,cellular_component,nucleus	-
LOC_Os02g52730	5.58708	9.16682	13.9121	3.15574	3.38598	3.83483	1.48294	3.85583	18.8668	0.00500404	0.0231988	B8AJ41,Uncharacterized protein	-	PF03460,Nitrite/Sulfite reductase ferredoxin-like half domain;PF01077,Nitrite and sulphite reductase 4Fe-4S domain	IPR005117,Nitrite/Sulfite reductase ferredoxin-like domain;IPR006066,Nitrite/sulphite reductase iron-sulphur/sirohaem-binding site;IPR036136,Nitrite/Sulfite reductase ferredoxin-like domain superfamily;IPR006067,Nitrite/sulphite reductase 4Fe-4S domain	COG0155,Sulfite reductase, beta subunit (hemoprotein);KOG0560,Sulfite reductase (ferredoxin)	GO:0055114,biological_process,oxidation-reduction process;GO:0016491,molecular_function,oxidoreductase activity;GO:0051536,molecular_function,iron-sulfur cluster binding;GO:0020037,molecular_function,heme binding	-
LOC_Os02g52840	2.24406	2.75109	2.68185	0.151179	0	0	5.67533	0.682564	67.7815	3.04765e-05	0.000787488	A0A0E0GCD4,Uncharacterized protein	-	PF03171,2OG-Fe(II) oxygenase superfamily;PF14226,non-haem dioxygenase in morphine synthesis N-terminal	IPR005123,Oxoglutarate/iron-dependent dioxygenase;IPR027443,Isopenicillin N synthase-like;IPR026992,Non-haem dioxygenase N-terminal domain	-	GO:0055114,biological_process,oxidation-reduction process;GO:0016491,molecular_function,oxidoreductase activity;GO:0046872,molecular_function,metal ion binding	-
LOC_Os02g52934	5.36155	4.84748	5.12681	2.30019	2.26633	1.98282	1.23626	0.680382	29.7339	0.000400543	0.00421756	A0A0E0GCE7,Uncharacterized protein	-	-	-	-	-	-
LOC_Os02g53720	2.94474	3.04047	2.74662	1.40244	1.24537	1.11124	1.22805	1.86543	57.7769	3.27572e-05	0.000828186	I1Z695,ERECTA-like kinase	-	PF13516,Leucine Rich repeat;PF00069,Protein kinase domain;PF08263,Leucine rich repeat N-terminal domain;PF13855,Leucine rich repeat	IPR001611,Leucine-rich repeat;IPR013210,Leucine-rich repeat-containing N-terminal, plant-type;IPR032675,Leucine-rich repeat domain superfamily;IPR011009,Protein kinase-like domain superfamily;IPR003591,Leucine-rich repeat, typical subtype;IPR017441,Protein kinase, ATP binding site;IPR008271,Serine/threonine-protein kinase, active site;IPR000719,Protein kinase domain	-	GO:0016301,molecular_function,kinase activity;GO:0016740,molecular_function,transferase activity;GO:0016310,biological_process,phosphorylation;GO:0004674,molecular_function,protein serine/threonine kinase activity;GO:0016020,cellular_component,membrane;GO:0006468,biological_process,protein phosphorylation;GO:0000166,molecular_function,nucleotide binding;GO:0005524,molecular_function,ATP binding;G…	-
LOC_Os02g53750	14.5735	18.9404	21.9465	6.13131	6.72871	6.13902	1.56027	5.28033	113.135	5.70572e-06	0.000273244	A3ABX1,Uncharacterized protein	XP_015627426.1,serine/threonine-protein kinase At5g01020	PF07714,Protein tyrosine kinase	IPR001245,Serine-threonine/tyrosine-protein kinase, catalytic domain;IPR011009,Protein kinase-like domain superfamily;IPR008271,Serine/threonine-protein kinase, active site;IPR000719,Protein kinase domain	COG0515,Serine/threonine protein kinase;KOG1187,Serine/threonine protein kinase	GO:0006468,biological_process,protein phosphorylation;GO:0005524,molecular_function,ATP binding;GO:0004672,molecular_function,protein kinase activity	-
LOC_Os02g54100	0.517288	0.759166	0.644033	0.513565	0.231317	0.142704	1.1307	0.288578	6.94671	0.0270489	0.0759652	Q6K825,Os02g0781900 protein	XP_015623953.1,zinc finger CCCH domain-containing protein 18	-	-	ENOG410JTCU,-;ENOG41107YW,-	-	-
LOC_Os02g54180	5.36582	6.2571	6.4703	1.6408	3.2333	0.652807	1.6936	1.26628	14.2187	0.00608686	0.0266257	Q0DX03,Os02g0782900 protein	-	-	-	ENOG41108TH,-;ENOG410JSH1,-	-	-
LOC_Os02g57120	24.0343	16.2186	20.9027	9.0481	6.85161	5.7281	1.51491	5.90212	53.1108	0.000284185	0.00330697	B8AEU1,Uncharacterized protein	-	PF12348,CLASP N terminal	IPR011989,Armadillo-like helical;IPR016024,Armadillo-type fold;IPR024395,CLASP N-terminal domain;IPR034085,TOG domain	KOG2956,CLIP-associating protein;ENOG410ZMY0,-	-	-
LOC_Os02g57140	0.558893	0.386012	0.620696	0.254548	0.239655	0.187545	1.20857	0.741079	19.7653	0.00159971	0.0106184	Q6K6B0,Os02g0816400 protein	XP_015623103.1,-;XP_015623104.1,-;XP_015623102.1,uncharacterized protein LOC4331139	PF12552,Protein of unknown function (DUF3741);PF14309,omain of unknown function (DUF4378)	IPR025486,Domain of unknown function DUF4378;IPR022212,Domain of unknown function DUF3741	ENOG410IEJT,-;ENOG410YA78,-	-	-
LOC_Os02g58480	1.04197	0.686472	0.789274	0.389979	0.423517	0.358584	1.11111	1.15288	24.2415	0.000814375	0.00680251	I1P5V6,Sucrose synthase	-	PF00534,lycosyl transferases group 1;PF00862,Sucrose synthase	IPR000368,Sucrose synthase;IPR001296,Glycosyl transferase, family 1;IPR012820,Sucrose synthase, plant/cyanobacteria	KOG0853,Glycosyltransferase;COG0438,Glycosyltransferase	GO:0016757,molecular_function,transferase activity, transferring glycosyl groups;GO:0016157,molecular_function,sucrose synthase activity;GO:0016740,molecular_function,transferase activity;GO:0005985,biological_process,sucrose metabolic process	-
LOC_Os03g01140	9.41101	9.49394	14.5981	5.1275	7.31863	3.67571	1.05736	0.916192	11.7788	0.0074558	0.0307143	A2XBG0,Uncharacterized protein	-	PF00501,AMP-binding enzyme	IPR000873,AMP-dependent synthetase/ligase	-	GO:0003824,molecular_function,catalytic activity;GO:0008152,biological_process,metabolic process	-
LOC_Os03g01520	3.20565	3.89345	2.7716	1.465	0.79638	1.28632	1.49873	0.481627	23.7454	0.000873414	0.00710478	A0A0E0CTP0,Uncharacterized protein	-	-	-	-	-	-
LOC_Os03g01720	0.774615	0.653142	1.18635	0.246205	0.371256	0.0908569	1.8662	0.706407	17.9349	0.00236993	0.0139525	Q8H7Q8,Uncharacterized protein	-	PF13920,Zinc finger, C3HC4 type (RING finger)	IPR001841,Zinc finger, RING-type;IPR013083,Zinc finger, RING/FYVE/PHD-type	ENOG410IK71,-;ENOG41123MG,-	GO:0005737,cellular_component,cytoplasm;GO:0009966,biological_process,regulation of signal transduction;GO:0004842,molecular_function,ubiquitin-protein transferase activity;GO:0016567,biological_process,protein ubiquitination	-
LOC_Os03g02040	12.7887	13.7167	18.4276	7.59246	7.07471	5.86927	1.14498	3.57872	49.0727	6.20821e-05	0.00125309	A0A0D3FCV0,Uncharacterized protein	-	PF03766,Remorin, N-terminal region;PF03763,Remorin, C-terminal region	IPR005516,Remorin, C-terminal;IPR005518,Remorin, N-terminal	-	-	-
LOC_Os03g02190	10.5684	6.29439	6.75566	2.17512	0.871772	0.195568	2.87867	2.90254	15.2981	0.011528	0.0417338	A2XBP5,Uncharacterized protein	-	PF00069,Protein kinase domain	IPR011009,Protein kinase-like domain superfamily;IPR017441,Protein kinase, ATP binding site;IPR008271,Serine/threonine-protein kinase, active site;IPR000719,Protein kinase domain	COG0515,Serine/threonine protein kinase;KOG1187,Serine/threonine protein kinase	GO:0005524,molecular_function,ATP binding;GO:0006468,biological_process,protein phosphorylation;GO:0000166,molecular_function,nucleotide binding;GO:0004672,molecular_function,protein kinase activity;GO:0004674,molecular_function,protein serine/threonine kinase activity	-
LOC_Os03g02470	15.9585	12.2875	15.6073	0.0370886	0.0292342	0.157398	7.67848	3.61014	471.851	3.37048e-08	1.28269e-05	Q10SN9,Expressed protein	-	PF12620,Protein of unknown function (DUF3778)	IPR022256,Domain of unknown function DUF3778	-	-	-
LOC_Os03g02670	3.88464	6.66856	5.67312	2.70381	2.44802	2.92678	1.02126	2.77936	25.9041	0.000649051	0.00580579	B9FAG9,Uncharacterized protein	-	PF08449,UAA transporter family	IPR013657,UAA transporter	COG0697,Permeases of the drug/metabolite transporter (DMT) superfamily;KOG1582,UDP-galactose transporter related protein	GO:0055085,biological_process,transmembrane transport;GO:0016021,cellular_component,integral component of membrane;GO:0016020,cellular_component,membrane	-
LOC_Os03g02800	0.583568	0.587835	0.506714	0.249614	0.216428	0.26483	1.21298	0.0469744	18.6727	0.00191822	0.0120703	Q8H045,NAC protein	XP_015628513.1,NAC domain-containing protein 45 isoform X1;XP_015628516.1,-;XP_015628515.1,-;XP_015628520.1,-;XP_015628514.1,-;XP_015628518.1,-;XP_015628517.1,-;XP_015628521.1,-;XP_015628519.1,-	PF02365,No apical meristem (NAM) protein	IPR003441,NAC domain;IPR036093,NAC domain superfamily	ENOG410IKAK,-;ENOG4111M0G,-	GO:0006355,biological_process,regulation of transcription, DNA-templated;GO:0003677,molecular_function,DNA binding;GO:0005634,cellular_component,nucleus;GO:0006351,biological_process,transcription, DNA-templated	-
LOC_Os03g02840	9.99719	10.6972	9.90923	3.96436	4.19305	3.72226	1.37785	4.10843	242.747	7.88011e-08	2.08378e-05	A0A0E0IK65,Uncharacterized protein	-	PF03763,Remorin, C-terminal region	IPR005516,Remorin, C-terminal	-	-	-
LOC_Os03g03080	3.52878	5.68827	6.13783	0.932272	3.08634	3.26403	1.07986	0.372846	6.01754	0.0366416	0.0950877	A0A0E0NNZ8,Uncharacterized protein	-	-	-	-	-	-
LOC_Os03g03164	15.796	17.7804	19.7983	9.43073	5.39033	2.04454	1.68016	4.40395	9.65302	0.0279009	0.077693	A0A0E0NP05,Uncharacterized protein	-	PF03790,KNOX1 domain;PF03791,KNOX2 domain;PF05920,Homeobox KN domain	IPR005539,ELK domain;IPR009057,Homeobox-like domain superfamily;IPR005541,KNOX2;IPR008422,Homeobox KN domain;IPR001356,Homeobox domain;IPR005540,KNOX1	-	GO:0003677,molecular_function,DNA binding;GO:0045892,biological_process,negative regulation of transcription, DNA-templated;GO:0010089,biological_process,xylem development;GO:0006355,biological_process,regulation of transcription, DNA-templated;GO:2000652,biological_process,regulation of secondary cell wall biogenesis;GO:0010192,biological_process,mucilage biosynthetic process;GO:0005634,cellular…	-
LOC_Os03g03320	4.83898	6.526	3.37581	0.903192	1.26811	0.748632	2.33014	1.69182	65.4498	1.99287e-05	0.00059434	I1P723,Uncharacterized protein	-	-	-	ENOG410Z6MK,-;ENOG410J7DR,-	-	-
LOC_Os03g03350	1.16902	1.48278	1.74061	1.1171	0.493096	0.616303	1.0037	0.64096	8.52886	0.0169747	0.0545787	A0A0E0CUF9,Uncharacterized protein	-	PF00295,lycosyl hydrolases family 28	IPR011050,Pectin lyase fold/virulence factor;IPR006626,Parallel beta-helix repeat;IPR012334,Pectin lyase fold;IPR000743,Glycoside hydrolase, family 28	-	GO:0016798,molecular_function,hydrolase activity, acting on glycosyl bonds;GO:0005975,biological_process,carbohydrate metabolic process;GO:0016787,molecular_function,hydrolase activity;GO:0071555,biological_process,cell wall organization;GO:0004650,molecular_function,polygalacturonase activity;GO:0008152,biological_process,metabolic process;GO:0005576,cellular_component,extracellular region	-
LOC_Os03g03600	10.7796	11.294	12.0005	3.08614	2.37177	2.1692	2.17437	3.47502	231.385	9.71229e-08	2.35961e-05	A0A0E0NP51,Uncharacterized protein	-	PF02469,asciclin domain	IPR033254,Fasciclin-like arabinogalactan protein;IPR036378,FAS1 domain superfamily;IPR000782,FAS1 domain	-	-	-
LOC_Os03g03724	3.53979	3.67957	3.11178	1.37497	0.745105	1.00292	1.74593	0.709775	38.6779	0.00015357	0.00222181	I1P766,Uncharacterized protein	-	-	-	-	-	-
LOC_Os03g03790	0.159154	0.489697	0.909837	0.228736	0.180296	0.151674	1.48669	-0.309663	6.54154	0.0312332	0.0843926	Q9SNJ6,Acyl-activating enzyme 11, putative, expressed	XP_015629039.1,probable acyl-activating enzyme 12, peroxisomal	PF00501,AMP-binding enzyme;PF13193,AMP-binding enzyme C-terminal domain	IPR000873,AMP-dependent synthetase/ligase;IPR025110,AMP-binding enzyme, C-terminal domain;IPR020845,AMP-binding, conserved site	KOG1176,Acyl-CoA synthetase;COG0318,Acyl-CoA synthetases (AMP-forming)/AMP-acid ligases II	GO:0003824,molecular_function,catalytic activity;GO:0008152,biological_process,metabolic process	-
LOC_Os03g04220	1.07752	0.888057	2.02296	0.829617	0.50861	0.586793	1.07196	0.441363	7.98087	0.0198334	0.0609661	A0A0D3FDH4,Uncharacterized protein	-	PF00043,lutathione S-transferase, C-terminal domain;PF02798,lutathione S-transferase, N-terminal domain	IPR004045,Glutathione S-transferase, N-terminal;IPR036282,Glutathione S-transferase, C-terminal domain superfamily;IPR010987,Glutathione S-transferase, C-terminal-like;IPR004046,Glutathione S-transferase, C-terminal;IPR036249,Thioredoxin-like superfamily	-	-	-
LOC_Os03g04240	2.94911	1.45004	3.17101	1.1439	0.355917	0.511003	1.94113	0.728221	16.9313	0.00307503	0.0165945	A0A0D3FDH7,Uncharacterized protein	-	PF00043,lutathione S-transferase, C-terminal domain;PF02798,lutathione S-transferase, N-terminal domain	IPR036249,Thioredoxin-like superfamily;IPR036282,Glutathione S-transferase, C-terminal domain superfamily;IPR010987,Glutathione S-transferase, C-terminal-like;IPR034347,Glutathione S-transferases Phi, C-terminal;IPR004045,Glutathione S-transferase, N-terminal;IPR004046,Glutathione S-transferase, C-terminal	-	-	-
LOC_Os03g04310	0.915229	0.899571	0.841947	0.036538	0.201601	0.600861	1.69309	0.0226652	6.53612	0.0349158	0.0917426	Q10S44,Basic helix-loop-helix, putative, expressed	XP_015629094.1,transcription factor bHLH93	PF00010,Helix-loop-helix DNA-binding domain	IPR011598,Myc-type, basic helix-loop-helix (bHLH) domain;IPR036638,Helix-loop-helix DNA-binding domain superfamily	ENOG410IPM8,-;ENOG410YB4F,-	GO:0046983,molecular_function,protein dimerization activity	-
LOC_Os03g04660	6.99436	5.24446	5.45505	1.88769	1.31755	1.0396	2.07286	2.96845	93.6691	5.61522e-06	0.000270863	A0A0D3FDL8,Uncharacterized protein	-	PF00067,Cytochrome P450	IPR036396,Cytochrome P450 superfamily;IPR002401,Cytochrome P450, E-class, group I;IPR001128,Cytochrome P450;IPR017972,Cytochrome P450, conserved site	-	GO:0016705,molecular_function,oxidoreductase activity, acting on paired donors, with incorporation or reduction of molecular oxygen;GO:0005506,molecular_function,iron ion binding;GO:0046872,molecular_function,metal ion binding;GO:0004497,molecular_function,monooxygenase activity;GO:0016491,molecular_function,oxidoreductase activity;GO:0016020,cellular_component,membrane;GO:0055114,biological_proc…	-
LOC_Os03g04870	0.789707	1.04055	0.893681	0.472903	0.414172	0.250865	1.25937	-0.316369	12.9318	0.00575933	0.0256454	Q10RY1,Expressed protein	-	PF04578,Protein of unknown function, DUF594	IPR007658,Protein of unknown function DUF594	-	-	-
LOC_Os03g05440	0.4736	1.03495	0.891163	0.30939	0.24387	0.205156	1.66928	-0.182409	17.8933	0.00219372	0.0132034	A0A0E0NPQ1,Uncharacterized protein	-	PF05055,Protein of unknown function (DUF677)	IPR007749,Protein of unknown function DUF677	-	GO:0016021,cellular_component,integral component of membrane;GO:0016020,cellular_component,membrane	-
LOC_Os03g05560	0.823315	0.844413	1.19019	0.197211	0.349756	0.366158	1.64555	-0.271471	19.5862	0.00164722	0.0108089	Q8H077,Os03g0149700 protein	XP_015630093.1,RING-H2 finger protein ATL16	PF13639,Ring finger domain	IPR001841,Zinc finger, RING-type;IPR013083,Zinc finger, RING/FYVE/PHD-type	KOG0800,FOG: Predicted E3 ubiquitin ligase;ENOG41121N2,-	GO:0043161,biological_process,proteasome-mediated ubiquitin-dependent protein catabolic process;GO:0061630,molecular_function,ubiquitin protein ligase activity;GO:0016020,cellular_component,membrane;GO:0016021,cellular_component,integral component of membrane;GO:0016567,biological_process,protein ubiquitination	-
LOC_Os03g06170	2.1596	1.10314	1.39689	0.727448	0.525611	0.0643159	1.808	0.0712282	9.60736	0.0140668	0.047855	Q10RJ2,Hsp20/alpha crystallin family protein, expressed	XP_015633332.1,inactive protein RESTRICTED TEV MOVEMENT 2	PF00011,Hsp20/alpha crystallin family	IPR008978,HSP20-like chaperone;IPR002068,Alpha crystallin/Hsp20 domain	KOG0710,Molecular chaperone (small heat-shock protein Hsp26/Hsp42);COG0071,Molecular chaperone (small heat shock protein)	GO:0016021,cellular_component,integral component of membrane;GO:0016020,cellular_component,membrane	-
LOC_Os03g06350	0.754	0.834837	0.810735	0.369426	0.566206	0.174198	1.09431	-0.100658	7.57374	0.0223497	0.066376	I1P7S5,Uncharacterized protein	-	PF04844,Transcriptional repressor, ovate	IPR006458,Ovate protein family, C-terminal	ENOG410YWPI,-;ENOG410IZ8I,-	-	-
LOC_Os03g06430	2.96393	3.00822	1.94758	1.92281	1.16585	0.470774	1.15672	-0.243653	6.38287	0.0323628	0.0866692	A0A0E0NPZ2,Uncharacterized protein	-	PF07911,Protein of unknown function (DUF1677)	IPR012876,Protein of unknown function DUF1677, plant	-	-	-
LOC_Os03g06570	7.1336	6.73517	9.10664	2.75997	2.41889	1.74054	1.74486	2.99607	84.5419	7.03818e-06	0.000308843	Q10RF0,IQ calmodulin-binding motif family protein, expressed	XP_015629363.1,uncharacterized protein LOC4331704	PF13178,Protein of unknown function (DUF4005);PF00612,IQ calmodulin-binding motif	IPR025064,Domain of unknown function DUF4005;IPR000048,IQ motif, EF-hand binding site	ENOG410Y92I,-;ENOG410IEXF,-	-	-
LOC_Os03g06630	19.3005	17.0387	18.2327	8.62467	9.2249	9.38207	1.01571	4.26822	122.385	1.50191e-06	0.000124656	A0A0D3FE47,Uncharacterized protein	-	PF00447,HSF-type DNA-binding	IPR000232,Heat shock factor (HSF)-type, DNA-binding;IPR027725,Heat shock transcription factor family;IPR036390,Winged helix DNA-binding domain superfamily;IPR036388,Winged helix-like DNA-binding domain superfamily	-	GO:0006355,biological_process,regulation of transcription, DNA-templated;GO:0043565,molecular_function,sequence-specific DNA binding;GO:0003700,molecular_function,DNA binding transcription factor activity;GO:0003677,molecular_function,DNA binding;GO:0005634,cellular_component,nucleus	-
LOC_Os03g07100	1.07254	0.550014	1.26857	0.545934	0.405007	0.340713	1.17054	-0.482563	7.64365	0.0218907	0.065501	A0A0E0GHA7,Uncharacterized protein	-	PF14368,Probable lipid transfer	IPR016140,Bifunctional inhibitor/plant lipid transfer protein/seed storage helical domain;IPR036312,Bifunctional inhibitor/plant lipid transfer protein/seed storage helical domain superfamily;IPR000528,Plant lipid transfer protein/Par allergen	-	GO:0006869,biological_process,lipid transport;GO:0008289,molecular_function,lipid binding	-
LOC_Os03g07920	3.5663	6.27586	6.05744	3.46534	2.795	1.58178	1.03419	2.60593	10.6169	0.0132906	0.0460675	A0A0E0GHK2,Uncharacterized protein	-	-	-	-	GO:0060918,biological_process,auxin transport;GO:0009630,biological_process,gravitropism;GO:0080113,biological_process,regulation of seed growth;GO:0009733,biological_process,response to auxin;GO:0005886,cellular_component,plasma membrane;GO:0010929,biological_process,positive regulation of auxin mediated signaling pathway	-
LOC_Os03g08600	3.34466	4.00241	1.94343	0.551015	0.620463	0.890824	2.1843	2.15478	53.0863	6.96576e-05	0.00133808	Q94HG3,Hexosyltransferase	-	PF01501,lycosyl transferase family 8	IPR030519,UDP-glucuronate:xylan alpha-glucuronosyltransferase;IPR029044,Nucleotide-diphospho-sugar transferases;IPR002495,Glycosyl transferase, family 8	KOG1950,Glycosyl transferase, family 8 - glycogenin;COG5597,Alpha-N-acetylglucosamine transferase	GO:0045492,biological_process,xylan biosynthetic process;GO:0016757,molecular_function,transferase activity, transferring glycosyl groups;GO:0009834,biological_process,plant-type secondary cell wall biogenesis;GO:0016740,molecular_function,transferase activity;GO:0016020,cellular_component,membrane;GO:0005794,cellular_component,Golgi apparatus;GO:0016021,cellular_component,integral component of m…	-
LOC_Os03g10210	2.91827	4.33653	5.96192	1.59663	3.28715	1.26415	1.10722	2.07839	7.39887	0.0303908	0.0826999	I1P8J8,Uncharacterized protein	-	PF00046,Homeobox domain	IPR017970,Homeobox, conserved site;IPR001356,Homeobox domain;IPR009057,Homeobox-like domain superfamily;IPR000047,Helix-turn-helix motif	KOG0483,Transcription factor HEX, contains HOX and HALZ domains;ENOG410Z2UE,-	GO:0006355,biological_process,regulation of transcription, DNA-templated;GO:0043565,molecular_function,sequence-specific DNA binding;GO:0003677,molecular_function,DNA binding;GO:0005634,cellular_component,nucleus	-
LOC_Os03g12250	2.17848	1.84678	1.6644	0.775782	0.419831	0.417678	1.83512	1.703	49.1691	6.16123e-05	0.00124837	A0A0D9Z453,Uncharacterized protein	-	PF00069,Protein kinase domain;PF08263,Leucine rich repeat N-terminal domain	IPR011009,Protein kinase-like domain superfamily;IPR013210,Leucine-rich repeat-containing N-terminal, plant-type;IPR017441,Protein kinase, ATP binding site;IPR032675,Leucine-rich repeat domain superfamily;IPR000719,Protein kinase domain	-	GO:0004672,molecular_function,protein kinase activity;GO:0016020,cellular_component,membrane;GO:0006468,biological_process,protein phosphorylation;GO:0000166,molecular_function,nucleotide binding;GO:0005524,molecular_function,ATP binding;GO:0016021,cellular_component,integral component of membrane	-
LOC_Os03g12260	1.71165	1.6295	1.10244	0.943804	0.743932	0.387614	1.10556	1.16182	12.1801	0.00680322	0.0287926	Q10PS7,Cytochrome P450 family protein, expressed	XP_015628789.1,cytochrome P450 94B3	PF00067,Cytochrome P450	IPR036396,Cytochrome P450 superfamily;IPR002401,Cytochrome P450, E-class, group I;IPR001128,Cytochrome P450;IPR017972,Cytochrome P450, conserved site	KOG0157,Cytochrome P450 CYP4/CYP19/CYP26 subfamilies;COG2124,Cytochrome P450	GO:0016705,molecular_function,oxidoreductase activity, acting on paired donors, with incorporation or reduction of molecular oxygen;GO:0046872,molecular_function,metal ion binding;GO:0004497,molecular_function,monooxygenase activity;GO:0016491,molecular_function,oxidoreductase activity;GO:0005506,molecular_function,iron ion binding;GO:0055114,biological_process,oxidation-reduction process;GO:0020…	-
LOC_Os03g12270	2.70321	2.35804	1.12619	0.826073	0.74979	1.03578	1.25691	0.877286	13.6823	0.00490663	0.0228662	A0A0E0HJY4,Uncharacterized protein	-	PF00107,Zinc-binding dehydrogenase;PF08240,Alcohol dehydrogenase GroES-like domain	IPR020843,Polyketide synthase, enoylreductase domain;IPR036291,NAD(P)-binding domain superfamily;IPR013149,Alcohol dehydrogenase, C-terminal;IPR002328,Alcohol dehydrogenase, zinc-type, conserved site;IPR013154,Alcohol dehydrogenase, N-terminal;IPR011032,GroES-like superfamily	-	GO:0055114,biological_process,oxidation-reduction process;GO:0016491,molecular_function,oxidoreductase activity;GO:0046872,molecular_function,metal ion binding;GO:0008270,molecular_function,zinc ion binding	-
LOC_Os03g12360	18.5989	18.1556	18.1922	9.76464	8.28592	9.0691	1.03215	5.72876	174.778	3.27732e-07	5.10084e-05	A0A0E0NRU6,Uncharacterized protein	-	PF00982,lycosyltransferase family 20;PF02358,Trehalose-phosphatase	IPR023214,HAD superfamily;IPR001830,Glycosyl transferase, family 20;IPR006379,HAD-superfamily hydrolase, subfamily IIB;IPR036412,HAD-like superfamily;IPR003337,Trehalose-phosphatase	-	GO:0003824,molecular_function,catalytic activity;GO:0005992,biological_process,trehalose biosynthetic process	-
LOC_Os03g12680	0.588929	0.460094	0.72559	0.23144	0.130305	0.105235	1.93373	-0.442201	22.1665	0.00109968	0.00828271	Q0DTS5,Os03g0227900 protein	XP_015630865.1,probable receptor-like serine/threonine-protein kinase At4g34500	PF00069,Protein kinase domain	IPR011009,Protein kinase-like domain superfamily;IPR017441,Protein kinase, ATP binding site;IPR008271,Serine/threonine-protein kinase, active site;IPR000719,Protein kinase domain	COG0515,Serine/threonine protein kinase;KOG1187,Serine/threonine protein kinase	GO:0004675,molecular_function,transmembrane receptor protein serine/threonine kinase activity;GO:0004674,molecular_function,protein serine/threonine kinase activity;GO:0007166,biological_process,cell surface receptor signaling pathway;GO:0005886,cellular_component,plasma membrane;GO:0004672,molecular_function,protein kinase activity;GO:0016020,cellular_component,membrane;GO:0006468,biological_pro…	-
LOC_Os03g13210	1.54113	0.751976	0.340075	0.330584	0.358291	0.284973	1.42993	-0.0934258	7.76526	0.0211196	0.0638334	Q5U1Q5,Peroxidase	XP_015629785.1,peroxidase A2	PF00141,Peroxidase	IPR019794,Peroxidase, active site;IPR002016,Haem peroxidase, plant/fungal/bacterial;IPR033905,Secretory peroxidase;IPR010255,Haem peroxidase;IPR019793,Peroxidases heam-ligand binding site;IPR000823,Plant peroxidase	ENOG410YC4V,-;ENOG410IP2G,-	GO:0005737,cellular_component,cytoplasm;GO:0046872,molecular_function,metal ion binding;GO:0098869,biological_process,cellular oxidant detoxification;GO:0016491,molecular_function,oxidoreductase activity;GO:0006979,biological_process,response to oxidative stress;GO:0055114,biological_process,oxidation-reduction process;GO:0042744,biological_process,hydrogen peroxide catabolic process;GO:0020037,m…	K00430,ko00940,Phenylpropanoid biosynthesis
LOC_Os03g13274	5.38943	4.40967	5.47039	2.33525	1.97514	1.78165	1.33991	3.06805	84.6882	6.98827e-06	0.00030733	Q10PF9,Os03g0235900 protein	XP_015632224.1,-;XP_015632223.1,-;XP_015632222.1,-;XP_015632221.1,protein NRT1/ PTR FAMILY 8.3 isoform X1	PF00854,POT family	IPR036259,MFS transporter superfamily;IPR020846,Major facilitator superfamily domain;IPR000109,Proton-dependent oligopeptide transporter family	KOG1237,H+/oligopeptide symporter;COG3104,Dipeptide/tripeptide permease	GO:0055085,biological_process,transmembrane transport;GO:0022857,molecular_function,transmembrane transporter activity;GO:0016021,cellular_component,integral component of membrane;GO:0016020,cellular_component,membrane	-
LOC_Os03g13450	1.33359	0.956619	1.43962	0.304227	0.209825	0.181559	2.429	0.28974	55.1432	3.93768e-05	0.00093124	Q10PE1,Expressed protein	XP_015631816.1,protein OPI10 homolog	PF05603,Protein of unknown function (DUF775)	IPR008493,Domain of unknown function DUF775;IPR031318,OPI10 family	KOG4067,Uncharacterized conserved protein;ENOG4111H6N,-	GO:0005829,cellular_component,cytosol	-
LOC_Os03g13460	119.888	126.489	132.97	55.8738	54.1198	52.453	1.23759	8.39306	295.727	3.32047e-08	1.28269e-05	Q10PE0,Microtubule associated protein family protein, putative, expressed	XP_015631815.1,65-kDa microtubule-associated protein 6	PF03999,Microtubule associated protein (MAP65/ASE1 family)	IPR007145,Microtubule-associated protein, MAP65/Ase1/PRC1	KOG4302,Microtubule-associated protein essential for anaphase spindle elongation;ENOG410YZBK,-	GO:0000226,biological_process,microtubule cytoskeleton organization;GO:0008017,molecular_function,microtubule binding	-
LOC_Os03g13490	4.0294	3.42732	4.12429	1.02086	1.13385	1.37848	1.72441	0.767607	49.8394	5.84605e-05	0.00121013	B9F6P0,Uncharacterized protein	XP_015633265.1,uncharacterized protein LOC9267393	-	-	ENOG410IZBG,-;ENOG410Z76S,-	-	-
LOC_Os03g14250	102.75	85.0267	72.9394	38.7964	30.9224	30.7598	1.38805	7.97808	100.647	8.93364e-06	0.000351718	Q10P54,Expressed protein	XP_015631279.1,filament-like plant protein 4;XP_015631280.1,-	PF05911,ilament-like plant protein, long coiled-coil	IPR008587,Filament-like plant protein	ENOG410YCYU,-;ENOG410IID0,-	-	-
LOC_Os03g14420	0.601579	0.694119	0.63247	0.306209	0.312351	0.152882	1.31408	-0.289387	13.6933	0.00489532	0.0228382	Q10P38,Cytochrome P450 family protein, expressed	XP_015633340.1,geraniol 8-hydroxylase	PF00067,Cytochrome P450	IPR036396,Cytochrome P450 superfamily;IPR002401,Cytochrome P450, E-class, group I;IPR001128,Cytochrome P450;IPR017972,Cytochrome P450, conserved site	COG2124,Cytochrome P450;KOG0156,Cytochrome P450 CYP2 subfamily	GO:0016705,molecular_function,oxidoreductase activity, acting on paired donors, with incorporation or reduction of molecular oxygen;GO:0016020,cellular_component,membrane;GO:0046872,molecular_function,metal ion binding;GO:0004497,molecular_function,monooxygenase activity;GO:0016491,molecular_function,oxidoreductase activity;GO:0005506,molecular_function,iron ion binding;GO:0055114,biological_proc…	-
LOC_Os03g14610	7.18284	5.95894	4.83492	4.07184	2.75989	1.56523	1.11107	2.78783	12.0941	0.0102907	0.0385214	Q10P18,HVA22-like protein	XP_015628746.1,HVA22-like protein i	PF03134,TB2/DP1, HVA22 family	IPR004345,TB2/DP1/HVA22-related protein	COG5052,Protein involved in membrane traffic;KOG1726,HVA22/DP1 gene product-related proteins	GO:0016020,cellular_component,membrane	-
LOC_Os03g14642	1.49915	0.517452	2.23538	0.138114	0.190515	0.2198	2.94168	-0.421855	23.9211	0.000851928	0.00699592	A0A0D3FGA2,Uncharacterized protein	-	PF14547,Hydrophobic seed protein	IPR027923,Hydrophobic seed protein;IPR036312,Bifunctional inhibitor/plant lipid transfer protein/seed storage helical domain superfamily;IPR016140,Bifunctional inhibitor/plant lipid transfer protein/seed storage helical domain	-	-	-
LOC_Os03g14880	7.18494	7.45602	6.80114	2.51235	2.39533	1.30881	1.79618	3.24148	73.5667	1.87843e-05	0.00057116	A0A0E0NSK4,Uncharacterized protein	-	-	-	-	GO:0016021,cellular_component,integral component of membrane;GO:0016020,cellular_component,membrane	-
LOC_Os03g15630	2.4823	2.52887	1.80587	0.610522	1.42277	0.9012	1.21102	0.949188	14.8268	0.00388421	0.0194181	Q0DT94,Os03g0262700 protein	-	PF03168,Late embryogenesis abundant protein	IPR004864,Late embryogenesis abundant protein, LEA-14	ENOG410IWWW,-;ENOG4111UA9,-	GO:0005886,cellular_component,plasma membrane;GO:0016021,cellular_component,integral component of membrane;GO:0016020,cellular_component,membrane	-
LOC_Os03g16600	92.3709	133.503	96.1594	50.4463	42.4575	38.9046	1.30227	4.49283	69.1526	2.42441e-05	0.000685025	A0A0E0NT80,Uncharacterized protein	-	PF08137,VL family	IPR012552,DVL	-	-	-
LOC_Os03g17200	136.855	135.063	173.491	50.3663	64.8707	17.2154	1.76222	4.51667	13.3995	0.0149909	0.0500334	A2XF84,Uncharacterized protein	-	PF09713,Plant protein 1589 of unknown function (A_thal_3526)	IPR006476,Conserved hypothetical protein CHP01589, plant	ENOG41103P7,-;ENOG410JXTH,-	-	-
LOC_Os03g17410	0.747814	0.832034	0.631779	0.0191921	0.00756387	0	6.19584	0.278652	150.01	6.31751e-07	7.53637e-05	Q10N52,Expressed protein	-	-	-	ENOG410YZEJ,-;ENOG410J5US,-	-	-
LOC_Os03g17850	2.74947	2.48415	2.49973	0.532266	0.587365	0.203296	2.53325	1.14071	62.9091	2.3353e-05	0.000667487	I1PA89,Glycosyltransferases	-	PF03360,lycosyltransferase family 43	IPR005027,Glycosyl transferase, family 43;IPR029044,Nucleotide-diphospho-sugar transferases	ENOG410XP79,-;KOG1476,Beta-1,3-glucuronyltransferase B3GAT1/SQV-8	GO:0005794,cellular_component,Golgi apparatus;GO:0071555,biological_process,cell wall organization;GO:0015018,molecular_function,galactosylgalactosylxylosylprotein 3-beta-glucuronosyltransferase activity;GO:0016740,molecular_function,transferase activity;GO:0000139,cellular_component,Golgi membrane;GO:0016020,cellular_component,membrane	-
LOC_Os03g18300	1.54967	2.67776	1.06255	0.827124	0.508848	0.684912	1.4057	0.920115	15.0187	0.00373935	0.018917	I1PAC2,Uncharacterized protein	-	-	-	ENOG410IH11,-;ENOG410YEKY,-	GO:0009941,cellular_component,chloroplast envelope	-
LOC_Os03g18779	3.98873	3.37503	4.82258	0	0	0.0506838	7.83733	1.39472	219.755	1.21571e-07	2.62054e-05	B9F7V7,Os03g0299700 protein	-	-	-	-	-	-
LOC_Os03g19270	5.47067	5.31614	10.0385	3.16275	2.30754	3.0505	1.30932	2.53543	21.316	0.00184868	0.0117366	A0A0E0NU01,Uncharacterized protein	-	PF00582,Universal stress protein family	IPR006016,UspA;IPR014729,Rossmann-like alpha/beta/alpha sandwich fold;IPR006015,Universal stress protein A	-	GO:0006950,biological_process,response to stress;GO:0005773,cellular_component,vacuole	-
LOC_Os03g19310	2.88712	3.1373	4.63881	0.46183	0.602044	0.697282	2.6101	1.85105	102.804	3.12662e-06	0.000192248	A0A0D3FHJ4,Uncharacterized protein	-	PF05637,galactosyl transferase GMA12/MNN10 family	IPR029044,Nucleotide-diphospho-sugar transferases;IPR008630,Glycosyltransferase 34	-	GO:0016757,molecular_function,transferase activity, transferring glycosyl groups;GO:0016021,cellular_component,integral component of membrane;GO:0016020,cellular_component,membrane	-
LOC_Os03g19550	0.782511	1.07073	1.15691	0.324411	0.106546	0.344186	2.00221	-0.405621	19.0384	0.00180362	0.0115462	Q10MH6,Expressed protein	-	-	-	ENOG411053D,-;ENOG410JWB7,-	-	-
LOC_Os03g22130	3.30689	2.4983	2.56096	0.495069	1.00344	0.150071	2.27321	-0.377688	20.4366	0.00143596	0.00987474	Q10LP2,Os03g0340600 protein	-	-	-	-	-	-
LOC_Os03g22200	18.8334	18.9107	12.941	8.57939	8.49599	8.15367	1.01781	4.01298	51.6452	5.09009e-05	0.00111434	B8APE0,Uncharacterized protein	-	PF03083,Sugar efflux transporter for intercellular exchange	IPR004316,SWEET sugar transporter	KOG1623,Multitransmembrane protein;ENOG4111M4R,-	GO:0016021,cellular_component,integral component of membrane;GO:0008643,biological_process,carbohydrate transport;GO:0016020,cellular_component,membrane	-
LOC_Os03g22610	3.80153	4.35853	5.90967	2.16563	2.23765	2.02227	1.14589	3.70234	48.4448	6.74218e-05	0.00131392	A0A0E0NV01,Uncharacterized protein	-	PF01195,Peptidyl-tRNA hydrolase	IPR018171,Peptidyl-tRNA hydrolase, conserved site;IPR001328,Peptidyl-tRNA hydrolase;IPR036416,Peptidyl-tRNA hydrolase superfamily	-	GO:0004045,molecular_function,aminoacyl-tRNA hydrolase activity	-
LOC_Os03g22620	20.5882	23.5504	32.843	10.3013	10.0982	8.1796	1.44636	6.05368	56.5257	0.00019779	0.00261125	A3AHW2,Uncharacterized protein	-	PF01397,Terpene synthase, N-terminal domain;PF03936,Terpene synthase family, metal binding domain	IPR008930,Terpenoid cyclases/protein prenyltransferase alpha-alpha toroid;IPR005630,Terpene synthase, metal-binding domain;IPR036965,Terpene synthase, N-terminal domain superfamily;IPR001906,Terpene synthase, N-terminal domain;IPR008949,Isoprenoid synthase domain superfamily;IPR034741,Terpene cyclase-like 1, C-terminal domain	-	GO:0010333,molecular_function,terpene synthase activity;GO:0008152,biological_process,metabolic process;GO:0000287,molecular_function,magnesium ion binding;GO:0046872,molecular_function,metal ion binding;GO:0016829,molecular_function,lyase activity	-
LOC_Os03g22680	6.53561	8.67053	9.67623	2.42751	4.82262	1.89219	1.44802	2.82608	17.4718	0.00457069	0.0216941	B8APF9,Uncharacterized protein	-	PF05495,CHY zinc finger;PF14599,Zinc-ribbon;PF13639,Ring finger domain	IPR037275,Zinc finger, CTCHY-type superfamily;IPR037274,Zinc finger, CHY-type superfamily;IPR001841,Zinc finger, RING-type;IPR017921,Zinc finger, CTCHY-type;IPR013083,Zinc finger, RING/FYVE/PHD-type;IPR008913,Zinc finger, CHY-type	ENOG410XXHF,-;KOG1940,Zn-finger protein	GO:0008270,molecular_function,zinc ion binding	-
LOC_Os03g25150	1.7674	2.14488	1.58981	0.462399	0.376625	0.261646	2.32582	1.15097	83.6788	7.34163e-06	0.00031531	A0A0E0NVH9,Uncharacterized protein	-	PF00067,Cytochrome P450	IPR036396,Cytochrome P450 superfamily;IPR002401,Cytochrome P450, E-class, group I;IPR001128,Cytochrome P450;IPR017972,Cytochrome P450, conserved site	-	GO:0016705,molecular_function,oxidoreductase activity, acting on paired donors, with incorporation or reduction of molecular oxygen;GO:0046872,molecular_function,metal ion binding;GO:0004497,molecular_function,monooxygenase activity;GO:0016491,molecular_function,oxidoreductase activity;GO:0005506,molecular_function,iron ion binding;GO:0055114,biological_process,oxidation-reduction process;GO:0020…	-
LOC_Os03g25330	1.2556	0.804858	1.7876	0.0417719	0.0164629	0.0886364	4.73838	0.00267398	70.3831	1.48701e-05	0.000499565	A2XH55,Peroxidase	-	PF00141,Peroxidase	IPR019794,Peroxidase, active site;IPR002016,Haem peroxidase, plant/fungal/bacterial;IPR033905,Secretory peroxidase;IPR010255,Haem peroxidase;IPR019793,Peroxidases heam-ligand binding site;IPR000823,Plant peroxidase	ENOG410JWDY,-;ENOG411050V,-	GO:0046872,molecular_function,metal ion binding;GO:0098869,biological_process,cellular oxidant detoxification;GO:0016491,molecular_function,oxidoreductase activity;GO:0006979,biological_process,response to oxidative stress;GO:0055114,biological_process,oxidation-reduction process;GO:0042744,biological_process,hydrogen peroxide catabolic process;GO:0020037,molecular_function,heme binding;GO:000460…	-
LOC_Os03g25440	1.02485	1.20793	1.75959	0.831486	0.234071	0.315061	1.56362	-0.0504377	10.5268	0.0100516	0.037932	A0A0E0NVK9,Uncharacterized protein	-	PF05078,Protein of unknown function (DUF679)	IPR007770,Protein DMP	-	GO:0016021,cellular_component,integral component of membrane;GO:0016020,cellular_component,membrane	-
LOC_Os03g25490	13.8682	11.341	8.40578	1.42317	1.38491	1.09982	3.1114	3.45424	252.609	8.15855e-08	2.08378e-05	Q10KT4,Cytochrome P450 family protein, expressed	-	PF00067,Cytochrome P450	IPR036396,Cytochrome P450 superfamily;IPR002401,Cytochrome P450, E-class, group I;IPR001128,Cytochrome P450;IPR017972,Cytochrome P450, conserved site	KOG0157,Cytochrome P450 CYP4/CYP19/CYP26 subfamilies;COG2124,Cytochrome P450	GO:0016705,molecular_function,oxidoreductase activity, acting on paired donors, with incorporation or reduction of molecular oxygen;GO:0046872,molecular_function,metal ion binding;GO:0004497,molecular_function,monooxygenase activity;GO:0016491,molecular_function,oxidoreductase activity;GO:0005506,molecular_function,iron ion binding;GO:0055114,biological_process,oxidation-reduction process;GO:0020…	-
LOC_Os03g27190	24.486	22.4682	23.6081	12.1278	10.2076	11.5586	1.07163	4.55551	125.234	1.3625e-06	0.000120639	Q75LQ8,ICE-like protease p20 domain containing protein, expressed	XP_015628783.1,metacaspase-2 isoform X2	PF00656,Caspase domain	IPR029030,Caspase-like domain superfamily	ENOG410Y41C,-;KOG1546,Metacaspase involved in regulation of apoptosis	GO:0006508,biological_process,proteolysis;GO:0008233,molecular_function,peptidase activity	-
LOC_Os03g27230	34.1205	28.2497	24.9239	13.4424	12.6346	6.90736	1.41789	5.40882	29.553	0.00183014	0.0116747	I1PBX0,Phospho-2-dehydro-3-deoxyheptonate aldolase	-	PF01474,Class-II DAHP synthetase family	IPR002480,DAHP synthetase, class II;IPR013785,Aldolase-type TIM barrel	COG3200,3-deoxy-D-arabino-heptulosonate 7-phosphate (DAHP) synthase;ENOG410IGEI,-	GO:0008652,biological_process,cellular amino acid biosynthetic process;GO:0009423,biological_process,chorismate biosynthetic process;GO:0003824,molecular_function,catalytic activity;GO:0016740,molecular_function,transferase activity;GO:0009536,cellular_component,plastid;GO:0003849,molecular_function,3-deoxy-7-phosphoheptulonate synthase activity;GO:0009507,cellular_component,chloroplast;GO:000907…	-
LOC_Os03g29410	6.79894	8.78073	7.45588	2.7343	3.00702	1.49392	1.67967	3.25024	51.0325	0.000109909	0.00178619	Q10JU0,Os03g0407900 protein	XP_015627789.1,serine/threonine-protein kinase At5g01020 isoform X1	PF07714,Protein tyrosine kinase	IPR001245,Serine-threonine/tyrosine-protein kinase, catalytic domain;IPR011009,Protein kinase-like domain superfamily;IPR008271,Serine/threonine-protein kinase, active site;IPR000719,Protein kinase domain	COG0515,Serine/threonine protein kinase;KOG1187,Serine/threonine protein kinase	GO:0016301,molecular_function,kinase activity;GO:0004675,molecular_function,transmembrane receptor protein serine/threonine kinase activity;GO:0016310,biological_process,phosphorylation;GO:0007166,biological_process,cell surface receptor signaling pathway;GO:0005886,cellular_component,plasma membrane;GO:0004672,molecular_function,protein kinase activity;GO:0006468,biological_process,protein phosp…	-
LOC_Os03g29920	22.089	26.033	27.3697	7.49653	5.74014	5.45383	2.02959	4.6368	214.244	1.47258e-07	2.90463e-05	Q852E9,Expressed protein	-	-	IPR036163,Heavy metal-associated domain superfamily	ENOG410Z7V6,-;ENOG410JGJD,-	GO:0005737,cellular_component,cytoplasm;GO:0046914,molecular_function,transition metal ion binding;GO:0046916,biological_process,cellular transition metal ion homeostasis;GO:0046872,molecular_function,metal ion binding;GO:0030001,biological_process,metal ion transport	-
LOC_Os03g30300	1.19115	1.3419	2.04143	0.710637	0.748955	0.762427	1.05686	2.14049	22.9956	0.000972948	0.00760514	A0A0E0IW39,Uncharacterized protein	-	PF01182,lucosamine-6-phosphate isomerases/6-phosphogluconolactonase	IPR037171,NagB/RpiA transferase-like;IPR005900,6-phosphogluconolactonase, DevB-type;IPR006148,Glucosamine/galactosamine-6-phosphate isomerase	-	GO:0005975,biological_process,carbohydrate metabolic process;GO:0006098,biological_process,pentose-phosphate shunt;GO:0017057,molecular_function,6-phosphogluconolactonase activity	-
LOC_Os03g30830	1.4525	1.48041	1.05941	0.391412	0.452498	0.332217	1.75841	0.0785281	33.977	0.000247763	0.00301523	Q6ATM0,Expressed protein	XP_015628778.1,PLASMODESMATA CALLOSE-BINDING PROTEIN 3	PF07983,X8 domain	IPR012946,X8 domain	ENOG410YNCG,-;ENOG410IZJ3,-	GO:0004553,molecular_function,hydrolase activity, hydrolyzing O-glycosyl compounds;GO:0046658,cellular_component,anchored component of plasma membrane;GO:0030247,molecular_function,polysaccharide binding	-
LOC_Os03g32470	31.5413	28.7047	24.3174	5.69461	4.09953	2.54389	2.78968	4.8194	100.897	5.35182e-05	0.00115264	B7EDK8,Os03g0439500 protein	XP_015628608.1,S-norcoclaurine synthase 1	PF03171,2OG-Fe(II) oxygenase superfamily;PF14226,non-haem dioxygenase in morphine synthesis N-terminal	IPR005123,Oxoglutarate/iron-dependent dioxygenase;IPR027443,Isopenicillin N synthase-like;IPR026992,Non-haem dioxygenase N-terminal domain	KOG0143,Iron/ascorbate family oxidoreductases;COG3491,Isopenicillin N synthase and related dioxygenases	GO:0055114,biological_process,oxidation-reduction process;GO:0016491,molecular_function,oxidoreductase activity;GO:0046872,molecular_function,metal ion binding	-
LOC_Os03g36130	0.701941	1.0318	0.596433	0.282646	0.148526	0.0461348	2.29215	1.00869	20.8753	0.00209253	0.012764	Q10I96,Retrotransposon, putative, centromere-specific, expressed	-	-	-	-	-	-
LOC_Os03g37140	0.890788	1.03131	0.761528	0.138802	0.102971	0.155925	2.77282	0.966222	112.793	2.11919e-06	0.000152413	Q10I08,Expressed protein	-	-	-	ENOG410JVGD,-;ENOG41105XJ,-	-	-
LOC_Os03g38560	0.374725	0.48041	0.480148	0.291718	0.274159	0.0952307	1.01092	-0.0498545	6.35307	0.0326782	0.0872909	Q75ID0,Putative gypsy type transposon protein	-	PF04195,Putative gypsy type transposon;PF04094,Protein of unknown function (DUF390)	IPR007228,Domain of unknown function DUF390	-	-	-
LOC_Os03g39110	2.56053	2.44097	2.07078	1.15983	0.883219	0.93854	1.26003	1.40952	40.6029	0.000128009	0.00196926	B9F9H8,Uncharacterized protein	-	-	IPR015947,PUA-like superfamily	-	-	-
LOC_Os03g39650	2.22866	2.22378	1.74075	0.302173	0.133977	0.240444	3.22181	0.910441	105.826	2.76963e-06	0.000177417	Q10HC4,Cytochrome P450 family protein, expressed	-	PF00067,Cytochrome P450	IPR036396,Cytochrome P450 superfamily;IPR002401,Cytochrome P450, E-class, group I;IPR001128,Cytochrome P450;IPR017972,Cytochrome P450, conserved site	COG2124,Cytochrome P450;KOG0156,Cytochrome P450 CYP2 subfamily	GO:0016705,molecular_function,oxidoreductase activity, acting on paired donors, with incorporation or reduction of molecular oxygen;GO:0046872,molecular_function,metal ion binding;GO:0004497,molecular_function,monooxygenase activity;GO:0016491,molecular_function,oxidoreductase activity;GO:0005506,molecular_function,iron ion binding;GO:0055114,biological_process,oxidation-reduction process;GO:0020…	-
LOC_Os03g39910	1.95815	2.21373	2.0704	0.287822	0.151246	0.508945	2.75751	1.79498	57.6351	5.84957e-05	0.00121013	Q10HA2,Os03g0596400 protein	-	PF03469,XH domain	IPR005379,Uncharacterised domain XH	-	GO:0005655,cellular_component,nucleolar ribonuclease P complex	-
LOC_Os03g39920	0.328407	0.31003	0.282494	0.0429079	0.0338212	0.0796661	2.58642	0.0814507	49.4404	6.03123e-05	0.00123235	Q84JT1,Putative GAG-POL	-	PF00665,Integrase core domain;PF13456,Reverse transcriptase-like;PF03732,Retrotransposon gag protein;PF00078,Reverse transcriptase (RNA-dependent DNA polymerase)	IPR021109,Aspartic peptidase domain superfamily;IPR001584,Integrase, catalytic core;IPR036397,Ribonuclease H superfamily;IPR005162,Retrotransposon gag domain;IPR002156,Ribonuclease H domain;IPR000477,Reverse transcriptase domain;IPR012337,Ribonuclease H-like superfamily	KOG0017,FOG: Transposon-encoded proteins with TYA, reverse transcriptase, integrase domains in various combinations;COG2801,Transposase and inactivated derivatives	GO:0015074,biological_process,DNA integration;GO:0090502,biological_process,RNA phosphodiester bond hydrolysis, endonucleolytic;GO:0004523,molecular_function,RNA-DNA hybrid ribonuclease activity;GO:0003676,molecular_function,nucleic acid binding	-
LOC_Os03g39940	6.11605	7.01076	6.61923	0.797132	0.967953	1.14287	2.77535	2.43521	261.28	5.71358e-08	1.75063e-05	Q84TY3,Putative XS domain containing protein	-	PF03470,XS zinc finger domain;PF06882,Protein of unknown function (DUF1263);PF03468,XS domain	IPR005380,XS domain;IPR005381,Zinc finger-XS domain;IPR038588,XS domain superfamily;IPR010685,Domain of unknown function DUF1263	-	GO:0031047,biological_process,gene silencing by RNA	-
LOC_Os03g43100	2.84674	3.53557	3.36119	0	0	0	9.92958	0.913481	337.212	3.39613e-07	5.20444e-05	A0A0E0NYJ0,Uncharacterized protein	-	-	-	-	-	-
LOC_Os03g43650	1.39086	0.902708	0.616899	0	0.0738572	0.0662748	4.28683	0.0340588	48.2404	6.63292e-05	0.00130574	I1PDR6,Uncharacterized protein	-	PF00560,Leucine Rich Repeat	IPR001611,Leucine-rich repeat;IPR003591,Leucine-rich repeat, typical subtype;IPR032675,Leucine-rich repeat domain superfamily	ENOG411047B,-;ENOG410JX8H,-	-	-
LOC_Os03g43880	0.812419	0.287796	1.05362	0.0768164	0.0302744	0.285246	2.52778	-0.49181	11.27	0.00956556	0.0366078	A0A0E0NYP9,Patatin	-	PF01734,Patatin-like phospholipase	IPR002641,Patatin-like phospholipase domain;IPR016035,Acyl transferase/acyl hydrolase/lysophospholipase	-	GO:0006629,biological_process,lipid metabolic process;GO:0016787,molecular_function,hydrolase activity;GO:0016042,biological_process,lipid catabolic process;GO:0008152,biological_process,metabolic process	-
LOC_Os03g45170	7.44021	5.44872	6.60959	3.48471	3.37456	2.20507	1.11808	3.56196	37.3987	0.000206656	0.00267338	B8ANJ5,Uncharacterized protein	-	PF13520,Amino acid permease;PF13906,C-terminus of AA_permease	IPR029485,Cationic amino acid transporter, C-terminal;IPR002293,Amino acid/polyamine transporter I	KOG1286,Amino acid transporters;COG0531,Amino acid transporters	GO:0055085,biological_process,transmembrane transport;GO:0022857,molecular_function,transmembrane transporter activity;GO:0016021,cellular_component,integral component of membrane;GO:0016020,cellular_component,membrane	-
LOC_Os03g45340	3.19063	2.19909	3.33963	1.34422	0.879629	0.457449	1.71292	1.22488	24.0777	0.000879806	0.00712789	Q10FT7,Hsp20/alpha crystallin family protein, expressed	XP_015629183.1,inactive protein RESTRICTED TEV MOVEMENT 2	PF00011,Hsp20/alpha crystallin family	IPR008978,HSP20-like chaperone;IPR002068,Alpha crystallin/Hsp20 domain	KOG0710,Molecular chaperone (small heat-shock protein Hsp26/Hsp42);COG0071,Molecular chaperone (small heat shock protein)	GO:0016021,cellular_component,integral component of membrane;GO:0016020,cellular_component,membrane	-
LOC_Os03g45619	12.3327	6.78542	5.51767	2.34661	1.16505	0.161666	2.75401	3.25185	10.8884	0.0234216	0.0686689	I1PE13,Uncharacterized protein	-	PF00067,Cytochrome P450	IPR036396,Cytochrome P450 superfamily;IPR002401,Cytochrome P450, E-class, group I;IPR001128,Cytochrome P450;IPR017972,Cytochrome P450, conserved site	KOG0157,Cytochrome P450 CYP4/CYP19/CYP26 subfamilies;COG2124,Cytochrome P450	GO:0016705,molecular_function,oxidoreductase activity, acting on paired donors, with incorporation or reduction of molecular oxygen;GO:0016020,cellular_component,membrane;GO:0046872,molecular_function,metal ion binding;GO:0004497,molecular_function,monooxygenase activity;GO:0016491,molecular_function,oxidoreductase activity;GO:0005506,molecular_function,iron ion binding;GO:0055114,biological_proc…	-
LOC_Os03g45920	6.38935	7.44723	7.37772	2.33574	2.84054	2.70823	1.43982	3.16743	125.897	1.33239e-06	0.000119788	A0A0E0G719,Tubulin beta chain	-	PF03953,Tubulin C-terminal domain;PF00091,Tubulin/FtsZ family, GTPase domain	IPR017975,Tubulin, conserved site;IPR018316,Tubulin/FtsZ, 2-layer sandwich domain;IPR003008,Tubulin/FtsZ, GTPase domain;IPR008280,Tubulin/FtsZ, C-terminal;IPR036525,Tubulin/FtsZ, GTPase domain superfamily;IPR037103,Tubulin/FtsZ, C-terminal domain superfamily;IPR013838,Beta tubulin, autoregulation binding site;IPR000217,Tubulin;IPR023123,Tubulin, C-terminal;IPR002453,Beta tubulin	-	GO:0005874,cellular_component,microtubule;GO:0005856,cellular_component,cytoskeleton;GO:0005525,molecular_function,GTP binding;GO:0007010,biological_process,cytoskeleton organization;GO:0007017,biological_process,microtubule-based process;GO:0005737,cellular_component,cytoplasm;GO:0003924,molecular_function,GTPase activity;GO:0000166,molecular_function,nucleotide binding;GO:0005200,molecular_func…	-
LOC_Os03g46440	7.21678	5.02289	9.99756	3.7527	3.35175	3.18011	1.12934	4.81487	19.9108	0.00404512	0.0199571	A0A0E0NZ91,Uncharacterized protein	-	PF11900,omain of unknown function (DUF3420);PF12313,NPR1/NIM1 like defence protein C terminal;PF00651,BTB/POZ domain	IPR002110,Ankyrin repeat;IPR011333,SKP1/BTB/POZ domain superfamily;IPR021094,NPR1/NIM1-like, C-terminal;IPR024228,Regulatory protein NPR, central domain;IPR036770,Ankyrin repeat-containing domain superfamily;IPR020683,Ankyrin repeat-containing domain;IPR000210,BTB/POZ domain	-	GO:0042742,biological_process,defense response to bacterium	-
LOC_Os03g46570	30.6247	29.9667	29.2517	16.1844	14.9215	11.0864	1.10462	4.80304	81.433	8.20945e-06	0.000334455	A0A0E0NZB1,Uncharacterized protein	-	-	IPR017066,E3 ubiquitin-protein ligase BOI-like;IPR013083,Zinc finger, RING/FYVE/PHD-type	-	-	-
LOC_Os03g47140	3.95391	3.23485	3.57237	1.74465	1.78036	1.6692	1.06296	2.40357	59.2506	2.9646e-05	0.000771028	A0A0D3FMB7,Uncharacterized protein	-	PF08880,QLQ;PF08879,WRC	IPR014978,Glutamine-Leucine-Glutamine, QLQ;IPR031137,Growth-regulating factor;IPR014977,WRC domain	-	GO:0006355,biological_process,regulation of transcription, DNA-templated;GO:0032502,biological_process,developmental process;GO:0005634,cellular_component,nucleus;GO:0006351,biological_process,transcription, DNA-templated;GO:0005524,molecular_function,ATP binding	-
LOC_Os03g48970	36.6649	41.3103	33.4876	17.2683	15.5253	15.0778	1.23229	6.05294	194.082	2.08436e-07	3.62495e-05	A0A0D3FMS2,Uncharacterized protein	-	PF02045,CCAAT-binding transcription factor (CBF-B/NF-YA) subunit B	IPR018362,CCAAT-binding factor, conserved site;IPR001289,Nuclear transcription factor Y subunit A	-	GO:0006355,biological_process,regulation of transcription, DNA-templated;GO:0003700,molecular_function,DNA binding transcription factor activity;GO:0003677,molecular_function,DNA binding;GO:0016602,cellular_component,CCAAT-binding factor complex	-
LOC_Os03g50560	1.46027	1.42004	1.40659	0.491882	0.669689	0.490238	1.37921	1.05872	41.3419	0.000119595	0.00189244	A0A0D9ZCF5,Uncharacterized protein	-	PF00076,RNA recognition motif. (a.k.a. RRM, RBD, or RNP domain)	IPR000504,RNA recognition motif domain;IPR035979,RNA-binding domain superfamily;IPR012677,Nucleotide-binding alpha-beta plait domain superfamily	-	GO:0003723,molecular_function,RNA binding;GO:0003676,molecular_function,nucleic acid binding	-
LOC_Os03g50670	2.29907	2.01378	1.77715	0.0141448	0	0.0150071	7.71598	2.14793	399.158	8.8566e-09	5.82146e-06	Q10DX6,Retrotransposon protein, putative, Ty3-gypsy subclass	-	PF03004,Plant transposase (Ptta/En/Spm family);PF02992,Transposase family tnp2;PF03017,TNP1/EN/SPM transposase;PF13960,omain of unknown function (DUF4218);PF13952,omain of unknown function (DUF4216)	IPR004252,Probable transposase, Ptta/En/Spm, plant;IPR000953,Chromo/chromo shadow domain;IPR016197,Chromo-like domain superfamily;IPR004242,Transposon, En/Spm-like;IPR004264,Transposase, Tnp1/En/Spm-like;IPR025312,Domain of unknown function DUF4216;IPR036397,Ribonuclease H superfamily;IPR025452,Domain of unknown function DUF4218	KOG0017,FOG: Transposon-encoded proteins with TYA, reverse transcriptase, integrase domains in various combinations;COG2801,Transposase and inactivated derivatives	GO:0003676,molecular_function,nucleic acid binding	-
LOC_Os03g50970	9.36761	7.86278	6.66605	1.2955	0.713812	1.04086	2.9908	3.4594	179.056	7.44467e-07	8.23959e-05	Q6ASW5,Putative microtubule-associated protein	-	PF03999,Microtubule associated protein (MAP65/ASE1 family)	IPR007145,Microtubule-associated protein, MAP65/Ase1/PRC1	KOG4302,Microtubule-associated protein essential for anaphase spindle elongation;ENOG410YZBK,-	GO:0000226,biological_process,microtubule cytoskeleton organization;GO:0008017,molecular_function,microtubule binding	-
LOC_Os03g51110	8.21275	8.30896	8.07259	3.12108	3.37069	2.42975	1.47376	3.09016	121.499	1.54878e-06	0.000124918	A0A0D3FNC7,Uncharacterized protein	-	PF00249,Myb-like DNA-binding domain	IPR009057,Homeobox-like domain superfamily;IPR001005,SANT/Myb domain;IPR017930,Myb domain	-	GO:0003677,molecular_function,DNA binding	-
LOC_Os03g51150	6.5333	7.64179	6.27282	3.4797	3.3523	2.79816	1.09898	3.48679	80.5532	8.58329e-06	0.000344057	Q8LLP6,Expressed protein	XP_015630607.1,uncharacterized protein LOC4333936	PF06101,Vacuolar protein sorting-associated protein 62	IPR009291,Vacuolar protein sorting-associated protein 62	ENOG4111KEM,-;ENOG410J8NR,-	-	-
LOC_Os03g51240	0.448297	0.568984	0.759999	0.193288	0.317405	0.20507	1.30341	-0.244162	12.6203	0.00616614	0.0268214	A0A0E0GT11,Uncharacterized protein	-	PF00332,lycosyl hydrolases family 17	IPR017853,Glycoside hydrolase superfamily;IPR000490,Glycoside hydrolase family 17	-	GO:0004553,molecular_function,hydrolase activity, hydrolyzing O-glycosyl compounds;GO:0005975,biological_process,carbohydrate metabolic process;GO:0016787,molecular_function,hydrolase activity	-
LOC_Os03g52040	5.24948	4.62003	4.31456	1.47451	0.871685	1.04293	2.08325	2.55692	108.874	2.45872e-06	0.00016565	Q851E7,Putative serine carboxypeptidase I	-	PF00450,Serine carboxypeptidase	IPR001563,Peptidase S10, serine carboxypeptidase;IPR029058,Alpha/Beta hydrolase fold	KOG1282,Serine carboxypeptidases (lysosomal cathepsin A);COG2939,Carboxypeptidase C (cathepsin A)	GO:0016747,molecular_function,transferase activity, transferring acyl groups other than amino-acyl groups;GO:0006508,biological_process,proteolysis;GO:0019748,biological_process,secondary metabolic process;GO:0004180,molecular_function,carboxypeptidase activity;GO:0051603,biological_process,proteolysis involved in cellular protein catabolic process;GO:0004185,molecular_function,serine-type carbox…	-
LOC_Os03g52070	0.939272	1.0214	1.0911	0.472071	0.372099	0.20247	1.55145	1.08983	29.1858	0.00042786	0.00438659	A2XLN7,Uncharacterized protein	-	PF00450,Serine carboxypeptidase	IPR001563,Peptidase S10, serine carboxypeptidase;IPR029058,Alpha/Beta hydrolase fold	KOG1282,Serine carboxypeptidases (lysosomal cathepsin A);COG2939,Carboxypeptidase C (cathepsin A)	GO:0006508,biological_process,proteolysis;GO:0004185,molecular_function,serine-type carboxypeptidase activity	-
LOC_Os03g52390	16.6143	41.0506	16.577	10.3365	11.7633	9.60392	1.2372	3.1567	10.0739	0.0193441	0.0599063	A0A0D3FNQ1,Uncharacterized protein	-	PF02428,Potato type II proteinase inhibitor family	IPR003465,Proteinase inhibitor I20	-	GO:0010951,biological_process,negative regulation of endopeptidase activity;GO:0004867,molecular_function,serine-type endopeptidase inhibitor activity	-
LOC_Os03g52630	48.5664	51.3324	49.9805	17.2716	14.9272	13.3325	1.73325	6.41948	359.852	1.39987e-08	7.15081e-06	A0A0E0P0Y9,Endoglucanase	-	PF00759,lycosyl hydrolase family 9	IPR012341,Six-hairpin glycosidase-like superfamily;IPR001701,Glycoside hydrolase family 9;IPR033126,Glycosyl hydrolases family 9, Asp/Glu active sites;IPR008928,Six-hairpin glycosidase superfamily	-	GO:0016798,molecular_function,hydrolase activity, acting on glycosyl bonds;GO:0000272,biological_process,polysaccharide catabolic process;GO:0016787,molecular_function,hydrolase activity;GO:0005975,biological_process,carbohydrate metabolic process;GO:0003824,molecular_function,catalytic activity;GO:0004553,molecular_function,hydrolase activity, hydrolyzing O-glycosyl compounds;GO:0030245,biologic…	-
LOC_Os03g54050	5.75076	4.75414	6.69305	2.72577	3.03498	2.54813	1.06231	2.78799	45.1891	8.52763e-05	0.00152136	Q75LM5,Expressed protein	XP_015627882.1,protein TsetseEP isoform X1	-	IPR036163,Heavy metal-associated domain superfamily	ENOG410JXGV,-;ENOG41103ZG,-	GO:0005737,cellular_component,cytoplasm;GO:0046914,molecular_function,transition metal ion binding;GO:0046916,biological_process,cellular transition metal ion homeostasis;GO:0046872,molecular_function,metal ion binding;GO:0030001,biological_process,metal ion transport	-
LOC_Os03g54750	10.9238	12.2015	9.75503	3.43063	3.19841	2.70046	1.82808	2.55897	150.661	6.20145e-07	7.48759e-05	A0A0D3FP81,Uncharacterized protein	-	PF04833,COBRA-like protein	IPR006918,COBRA, plant	-	GO:0031225,cellular_component,anchored component of membrane;GO:0010215,biological_process,cellulose microfibril organization	-
LOC_Os03g54860	2.51071	2.32301	1.77428	0.680829	1.10684	0.902914	1.29393	0.221648	18.4564	0.00199022	0.012353	A0A0P0W363,Os03g0755700 protein	-	-	IPR005755,Ribosomal protein L13, eukaryotic/archaeal;IPR036899,Ribosomal protein L13 superfamily;IPR005822,Ribosomal protein L13	-	GO:0005840,cellular_component,ribosome;GO:0015934,cellular_component,large ribosomal subunit;GO:0006412,biological_process,translation;GO:0003735,molecular_function,structural constituent of ribosome	-
LOC_Os03g55410	19.9334	24.0146	20.0849	8.82352	6.73297	4.28233	1.70467	4.19904	52.1221	0.000184499	0.0025004	Q10ET8,Peroxidase	XP_015628252.1,peroxidase 51	PF00141,Peroxidase	IPR000823,Plant peroxidase;IPR019793,Peroxidases heam-ligand binding site;IPR033905,Secretory peroxidase;IPR010255,Haem peroxidase;IPR002016,Haem peroxidase, plant/fungal/bacterial	ENOG41103MF,-;ENOG410JXVC,-	GO:0046872,molecular_function,metal ion binding;GO:0098869,biological_process,cellular oxidant detoxification;GO:0016491,molecular_function,oxidoreductase activity;GO:0006979,biological_process,response to oxidative stress;GO:0055114,biological_process,oxidation-reduction process;GO:0042744,biological_process,hydrogen peroxide catabolic process;GO:0020037,molecular_function,heme binding;GO:000460…	K00430,ko00940,Phenylpropanoid biosynthesis
LOC_Os03g55460	2.7285	2.34736	2.68932	0.709465	0.711734	1.57385	1.40061	-0.159858	12.926	0.00576658	0.0256662	Q8W5H3,Expressed protein	-	-	-	-	-	-
LOC_Os03g55770	4.96959	4.77838	6.35446	1.44776	0.950972	0.128001	2.64446	-0.271792	25.3825	0.000696077	0.0060766	A2XMB7,Uncharacterized protein	-	-	-	ENOG410JVE8,-;ENOG41105ZS,-	-	-
LOC_Os03g55776	311.355	217.026	588.639	121.031	156.153	190.767	1.27143	7.81658	8.09794	0.0381679	0.0978484	Q7Y0C5,Os03g0766800 protein	XP_015631688.1,uncharacterized protein LOC4334231	-	-	ENOG410JXKZ,-;ENOG41103VK,-	-	-
LOC_Os03g55890	2.138	2.41851	1.96957	0.615049	0.8014	0.612589	1.69066	1.81807	86.6046	6.37281e-06	0.000292646	Q10EI6,Ternary complex factor MIP1, putative, expressed	XP_015632106.1,-;XP_015632107.1,-;XP_015632102.1,-;XP_015632101.1,-;XP_015632104.1,-;XP_015632100.1,-;XP_015632105.1,-;XP_015632099.1,uncharacterized protein LOC4334246 isoform X2	PF04784,Protein of unknown function, DUF547;PF14389,Leucine-zipper of ternary complex factor MIP1	IPR025757,Ternary complex factor MIP1, leucine-zipper;IPR006869,Domain of unknown function DUF547	ENOG410IEPB,-;ENOG410Y2WM,-	-	-
LOC_Os03g56380	13.6457	12.9783	11.7716	5.85155	5.17142	5.65562	1.21587	4.67473	177.832	3.04143e-07	4.77097e-05	A0A0D3FPN5,Uncharacterized protein	-	PF08241,Methyltransferase domain;PF03141,Putative S-adenosyl-L-methionine-dependent methyltransferase	IPR029063,S-adenosyl-L-methionine-dependent methyltransferase;IPR004159,Putative S-adenosyl-L-methionine-dependent methyltransferase	-	GO:0032259,biological_process,methylation;GO:0005802,cellular_component,trans-Golgi network;GO:0005794,cellular_component,Golgi apparatus;GO:0005768,cellular_component,endosome;GO:0008168,molecular_function,methyltransferase activity	-
LOC_Os03g56430	19.4259	20.9012	14.632	6.02917	6.70435	8.42788	1.3873	5.35961	66.1441	6.93244e-05	0.00133808	Q8H8M9,Expressed protein	XP_015631693.1,uncharacterized protein LOC4334289	PF14383,UF761-associated sequence motif	IPR032795,DUF3741-associated sequence motif	ENOG410YNHA,-;ENOG410IKRN,-	-	-
LOC_Os03g56590	2.47679	3.23456	3.77114	1.66028	1.32176	1.39157	1.13295	2.11067	32.8311	0.000280681	0.00327576	B7FA65,Os03g0777100 protein	XP_015628653.1,protein JASON isoform X1	-	-	ENOG410IHUA,-;ENOG410ZBTD,-	-	-
LOC_Os03g57080	1.28909	0.897566	1.35821	0.559	0.330464	0.423625	1.45229	0.360401	21.3215	0.00125026	0.00899196	A2XML9,Uncharacterized protein	-	-	IPR002641,Patatin-like phospholipase domain;IPR016035,Acyl transferase/acyl hydrolase/lysophospholipase	ENOG410ITWW,-;ENOG410YC9W,-	GO:0006629,biological_process,lipid metabolic process;GO:0008152,biological_process,metabolic process	-
LOC_Os03g57200	2.90568	2.73444	2.80302	0.360961	0.700355	0.147294	2.76018	0.855384	46.9924	7.33846e-05	0.00138707	A0A0E0P280,Uncharacterized protein	-	PF13410,lutathione S-transferase, C-terminal domain;PF13417,lutathione S-transferase, N-terminal domain	IPR004045,Glutathione S-transferase, N-terminal;IPR036282,Glutathione S-transferase, C-terminal domain superfamily;IPR010987,Glutathione S-transferase, C-terminal-like;IPR036249,Thioredoxin-like superfamily	-	-	-
LOC_Os03g57460	4.36844	4.47187	3.33979	1.32788	0.834983	0.474884	2.21782	2.3531	49.5277	0.000129372	0.00198105	B8AKZ0,Uncharacterized protein	-	PF02469,asciclin domain	IPR036378,FAS1 domain superfamily;IPR000782,FAS1 domain	COG2335,Secreted and surface protein containing fasciclin-like repeats;KOG1437,Fasciclin and related adhesion glycoproteins	-	-
LOC_Os03g57900	19.2793	28.6137	37.7529	8.03563	9.04842	5.70684	1.92395	4.08961	45.1517	0.000419814	0.00433642	A0A0D3FQ21,Uncharacterized protein	-	PF01754,A20-like zinc finger;PF01428,AN1-like Zinc finger	IPR002653,Zinc finger, A20-type;IPR000058,Zinc finger, AN1-type;IPR035896,AN1-like Zinc finger	-	GO:0003677,molecular_function,DNA binding;GO:0046872,molecular_function,metal ion binding;GO:0008270,molecular_function,zinc ion binding	-
LOC_Os03g57910	1.69381	2.80222	3.58449	1.02923	1.81653	1.09197	1.04263	1.48896	10.3884	0.010877	0.0400021	Q852K7,Glycosyltransferases	-	PF03360,lycosyltransferase family 43	IPR005027,Glycosyl transferase, family 43;IPR029044,Nucleotide-diphospho-sugar transferases	-	GO:0005794,cellular_component,Golgi apparatus;GO:0009834,biological_process,plant-type secondary cell wall biogenesis;GO:0071555,biological_process,cell wall organization;GO:0010417,biological_process,glucuronoxylan biosynthetic process;GO:0016740,molecular_function,transferase activity;GO:0000139,cellular_component,Golgi membrane;GO:0015018,molecular_function,galactosylgalactosylxylosylprotein 3…	-
LOC_Os03g58490	0.883868	1.07351	1.08897	0.24027	0.0988106	0.133	2.71484	0.805654	66.8487	1.83051e-05	0.000563644	Q10C07,Expressed protein	XP_015630908.1,probable myosin-binding protein 5 isoform X2	PF04576,Zein-binding	IPR007656,GTD-binding domain	ENOG410YFZH,-;ENOG410IH3Q,-	GO:0016021,cellular_component,integral component of membrane;GO:0016020,cellular_component,membrane	-
LOC_Os03g59210	53.0434	53.8736	48.9925	8.51953	5.72046	2.17602	3.24971	2.48815	83.8017	2.81141e-05	0.00074579	A0A0D3FQF4,Uncharacterized protein	-	-	-	-	-	-
LOC_Os03g60190	3.92146	4.22981	3.34484	0.914482	0.525041	0.670774	2.465	2.63085	142.892	7.77615e-07	8.51189e-05	Q10BI6,Oxidoreductase, 2OG-Fe oxygenase family protein, putative, expressed	XP_015628051.1,alpha-ketoglutarate-dependent dioxygenase AlkB isoform X1	PF13532,2OG-Fe(II) oxygenase superfamily	IPR027450,Alpha-ketoglutarate-dependent dioxygenase AlkB-like;IPR004574,Alkylated DNA repair protein AlkB;IPR005123,Oxoglutarate/iron-dependent dioxygenase;IPR037151,Alpha-ketoglutarate-dependent dioxygenase AlkB-like superfamily	COG3145,Alkylated DNA repair protein;KOG2731,DNA alkylation damage repair protein	GO:0055114,biological_process,oxidation-reduction process;GO:0016491,molecular_function,oxidoreductase activity;GO:0006281,biological_process,DNA repair	-
LOC_Os03g60340	3.03684	2.8233	3.03288	0.56002	0.313268	0.555825	2.66383	1.55766	116.471	1.85134e-06	0.000137877	Q10BH4,Expressed protein	XP_015629851.1,protein trichome birefringence-like 33	PF13839,SL/SGNH-like Acyl-Esterase family found in Pmr5 and Cas1p;PF14416,PMR5 N terminal Domain	IPR025846,PMR5 N-terminal domain;IPR026057,PC-Esterase;IPR029962,Trichome birefringence-like family	ENOG41116ME,-;ENOG410JS8G,-	-	-
LOC_Os03g61620	21.173	16.9621	18.6882	5.06214	3.41408	2.46788	2.39176	5.28856	86.5134	9.13674e-05	0.00157947	Q851A1,Expressed protein	XP_015631707.1,-;XP_015631708.1,-;XP_015631706.1,uncharacterized protein LOC4334672	PF14309,omain of unknown function (DUF4378);PF14383,UF761-associated sequence motif	IPR025486,Domain of unknown function DUF4378;IPR032795,DUF3741-associated sequence motif	ENOG410Z5UU,-;ENOG410IQTD,-	-	-
LOC_Os03g61720	3.53456	3.0927	3.72767	1.03185	0.863382	0.235792	2.28154	2.01995	30.1191	0.000897173	0.00722161	A0A0E0P3I5,Uncharacterized protein	-	PF01553,Acyltransferase	IPR002123,Phospholipid/glycerol acyltransferase	-	GO:0016746,molecular_function,transferase activity, transferring acyl groups;GO:0016021,cellular_component,integral component of membrane;GO:0008152,biological_process,metabolic process;GO:0016020,cellular_component,membrane	-
LOC_Os03g61900	121.978	109.918	113.119	61.2601	61.4753	47.2426	1.03479	4.29432	86.5964	6.37527e-06	0.000292646	A0A0D3FR19,Uncharacterized protein	-	-	-	-	-	-
LOC_Os03g63060	2.35656	2.09552	1.69402	1.33692	0.940886	0.759863	1.02946	1.58322	18.7512	0.0018929	0.0119677	A0A0E0GWH2,Uncharacterized protein	-	PF00786,P21-Rho-binding domain	IPR000095,CRIB domain	-	-	-
LOC_Os03g63540	1.01025	0.710765	0.777165	0.531194	0.174459	0.140894	1.58148	-0.295335	10.4656	0.010205	0.0383085	A0A0E0P409,Uncharacterized protein	-	-	-	-	GO:0016021,cellular_component,integral component of membrane;GO:0016020,cellular_component,membrane	-
LOC_Os03g63760	6.26979	5.66864	6.36423	2.66882	2.41835	2.20724	1.3405	2.651	101.681	3.27353e-06	0.000198222	Q84T83,Xyloglucan endotransglucosylase/hydrolase	XP_015628249.1,probable xyloglucan endotransglucosylase/hydrolase protein 30	PF00722,lycosyl hydrolases family 16;PF06955,Xyloglucan endo-transglycosylase (XET) C-terminus	IPR000757,Glycoside hydrolase family 16;IPR013320,Concanavalin A-like lectin/glucanase domain superfamily;IPR016455,Xyloglucan endotransglucosylase/hydrolase;IPR010713,Xyloglucan endo-transglycosylase, C-terminal	ENOG410IITG,-;ENOG4111G24,-	GO:0016798,molecular_function,hydrolase activity, acting on glycosyl bonds;GO:0005975,biological_process,carbohydrate metabolic process;GO:0004553,molecular_function,hydrolase activity, hydrolyzing O-glycosyl compounds;GO:0016787,molecular_function,hydrolase activity;GO:0010411,biological_process,xyloglucan metabolic process;GO:0042546,biological_process,cell wall biogenesis;GO:0071555,biological…	-
LOC_Os03g63900	20.0965	23.2811	22.368	7.59239	7.76118	4.38421	1.74903	4.4741	77.364	3.62246e-05	0.000886569	A0A0E0GWX2,Uncharacterized protein	-	PF03171,2OG-Fe(II) oxygenase superfamily;PF14226,non-haem dioxygenase in morphine synthesis N-terminal	IPR005123,Oxoglutarate/iron-dependent dioxygenase;IPR027443,Isopenicillin N synthase-like;IPR026992,Non-haem dioxygenase N-terminal domain	-	GO:0055114,biological_process,oxidation-reduction process;GO:0016491,molecular_function,oxidoreductase activity;GO:0046872,molecular_function,metal ion binding	-
LOC_Os03g64230	1.26228	1.53737	1.20268	0.36535	0.367421	0.507917	1.70448	1.1136	53.1102	4.56307e-05	0.00102141	Q7Y1E8,Expressed protein	XP_015630511.1,uncharacterized protein LOC4334862	PF04784,Protein of unknown function, DUF547;PF14389,Leucine-zipper of ternary complex factor MIP1	IPR025757,Ternary complex factor MIP1, leucine-zipper;IPR006869,Domain of unknown function DUF547	ENOG410YDUZ,-;ENOG410ISQQ,-	GO:0009507,cellular_component,chloroplast	-
LOC_Os04g01140	40.0944	39.3716	30.5013	3.92541	2.91802	3.01348	3.49423	5.27014	554.836	6.0516e-09	5.48e-06	A0A0D9ZG81,Uncharacterized protein	-	PF00067,Cytochrome P450	IPR036396,Cytochrome P450 superfamily;IPR002401,Cytochrome P450, E-class, group I;IPR001128,Cytochrome P450;IPR017972,Cytochrome P450, conserved site	-	GO:0016705,molecular_function,oxidoreductase activity, acting on paired donors, with incorporation or reduction of molecular oxygen;GO:0005506,molecular_function,iron ion binding;GO:0046872,molecular_function,metal ion binding;GO:0004497,molecular_function,monooxygenase activity;GO:0016491,molecular_function,oxidoreductase activity;GO:0016020,cellular_component,membrane;GO:0055114,biological_proc…	-
LOC_Os04g01960	1.92656	2.60713	0.843952	0.448656	0.101041	0.0680007	3.13821	-0.0185478	22.5365	0.00130028	0.0092681	A0A0E0P4H0,Uncharacterized protein	-	-	-	-	GO:0016021,cellular_component,integral component of membrane;GO:0016020,cellular_component,membrane	-
LOC_Os04g02650	4.64161	5.04515	5.22852	0.207172	0.244947	0.16485	4.57004	1.62381	421.488	6.96146e-09	5.7786e-06	Q0JFC4,Os04g0116900 protein	XP_015633419.1,WEB family protein At1g75720;XP_015633420.1,-;XP_015633421.1,-	-	-	ENOG410IZNV,-;ENOG410YQJI,-	GO:0005829,cellular_component,cytosol;GO:0009904,biological_process,chloroplast accumulation movement;GO:0009903,biological_process,chloroplast avoidance movement	-
LOC_Os04g03370	1.49214	1.00098	2.01796	0.685744	0.958198	0.462983	1.09315	0.189285	8.5088	0.01707	0.0548321	Q6MWB4,B1292H11.17 protein	-	PF00069,Protein kinase domain	IPR011009,Protein kinase-like domain superfamily;IPR017441,Protein kinase, ATP binding site;IPR008271,Serine/threonine-protein kinase, active site;IPR000719,Protein kinase domain	-	GO:0006468,biological_process,protein phosphorylation;GO:0000166,molecular_function,nucleotide binding;GO:0005524,molecular_function,ATP binding;GO:0004674,molecular_function,protein serine/threonine kinase activity;GO:0004672,molecular_function,protein kinase activity	-
LOC_Os04g03980	3.241	3.19745	1.91335	1.03106	0.406354	0.514781	2.11838	1.80692	33.7879	0.000428046	0.00438659	Q7XP26,Flavin-containing monooxygenase	XP_015634157.1,probable indole-3-pyruvate monooxygenase YUCCA5	PF13738,Pyridine nucleotide-disulphide oxidoreductase;PF13434,L-lysine 6-monooxygenase (NADPH-requiring);PF07992,Pyridine nucleotide-disulphide oxidoreductase;PF00743,lavin-binding monooxygenase-like;PF13450,NAD(P)-binding Rossmann-like domain	IPR000103,Pyridine nucleotide-disulphide oxidoreductase, class-II;IPR036188,FAD/NAD(P)-binding domain superfamily;IPR020946,Flavin monooxygenase-like	KOG1399,Flavin-containing monooxygenase;COG2072,Predicted flavoprotein involved in K+ transport	GO:0016491,molecular_function,oxidoreductase activity;GO:0004499,molecular_function,N,N-dimethylaniline monooxygenase activity;GO:0004497,molecular_function,monooxygenase activity;GO:0050661,molecular_function,NADP binding;GO:0050660,molecular_function,flavin adenine dinucleotide binding;GO:0016020,cellular_component,membrane;GO:0055114,biological_process,oxidation-reduction process;GO:0016021,ce…	K11816,ko00380,Tryptophan metabolism
LOC_Os04g07600	0.775887	0.35018	0.749139	0.312912	0.313913	0.256535	1.09144	0.0576772	8.79959	0.0157505	0.0517061	Q7XKX9,OSJNBa0022F16.25 protein	XP_015635262.1,myosin-9-like	-	-	-	-	-
LOC_Os04g07830	13.2119	10.4919	11.308	4.58577	2.26411	1.68415	2.05395	3.15102	34.7519	0.000823147	0.00684421	A3AQU6,OSJNBa0032N05.24 protein	-	-	-	ENOG41103Y7,-;ENOG410JXI2,-	-	-
LOC_Os04g07890	17.8304	13.0067	16.2359	6.30508	6.21853	6.25242	1.33944	4.41787	121.728	1.53651e-06	0.00012469	Q7X8S6,OSJNBb0028M18.1 protein	-	-	-	-	-	-
LOC_Os04g08390	1.1607	0.59402	1.23629	0.151345	0.106039	0.107047	3.04788	1.04366	75.6104	1.11178e-05	0.000403439	Q0JF37,Os04g0166000 protein	XP_015634108.1,uncharacterized protein LOC4335049 isoform X1	-	IPR032675,Leucine-rich repeat domain superfamily	ENOG41115E4,-;ENOG410JSA1,-	GO:0006952,biological_process,defense response;GO:0005886,cellular_component,plasma membrane;GO:0007165,biological_process,signal transduction	-
LOC_Os04g10750	0.868617	0.866913	0.628561	0.296292	0.140127	0.125741	2.08751	0.629303	35.1001	0.000219969	0.00276655	A0A0E0P5K5,Uncharacterized protein	-	PF00083,Sugar (and other) transporter	IPR036259,MFS transporter superfamily;IPR004738,Phosphate permease;IPR020846,Major facilitator superfamily domain;IPR005828,Major facilitator, sugar transporter-like	-	GO:0022857,molecular_function,transmembrane transporter activity;GO:0055085,biological_process,transmembrane transport;GO:0005315,molecular_function,inorganic phosphate transmembrane transporter activity;GO:0006817,biological_process,phosphate ion transport;GO:0016020,cellular_component,membrane;GO:0016021,cellular_component,integral component of membrane	-
LOC_Os04g10760	5.17977	5.25152	5.20958	0	0	0	10.3626	1.3425	521.621	7.50792e-08	2.04894e-05	A3ARF5,Uncharacterized protein	-	-	-	-	-	-
LOC_Os04g11970	0.715732	0.647712	0.228235	0	0.0596184	0	4.39492	-1.03457	25.4491	0.000689854	0.00604268	Q7XPB2,OSJNBb0026E15.9 protein	-	PF00891,O-methyltransferase;PF08100,imerisation domain	IPR036390,Winged helix DNA-binding domain superfamily;IPR029063,S-adenosyl-L-methionine-dependent methyltransferase;IPR036388,Winged helix-like DNA-binding domain superfamily;IPR012967,Plant methyltransferase dimerisation;IPR001077,O-methyltransferase, family 2;IPR016461,O-methyltransferase COMT-type	KOG3178,Hydroxyindole-O-methyltransferase and related SAM-dependent methyltransferases;ENOG410XS7T,-	GO:0046983,molecular_function,protein dimerization activity;GO:0008171,molecular_function,O-methyltransferase activity;GO:0016740,molecular_function,transferase activity;GO:0032259,biological_process,methylation;GO:0008757,molecular_function,S-adenosylmethionine-dependent methyltransferase activity;GO:0008168,molecular_function,methyltransferase activity;GO:0019438,biological_process,aromatic com…	-
LOC_Os04g14680	1.58311	1.05383	1.56037	0.765706	0.431107	0.667314	1.19349	0.232985	13.1404	0.00550522	0.0248246	A0A0E0P643,Uncharacterized protein	-	PF00141,Peroxidase	IPR019793,Peroxidases heam-ligand binding site;IPR002207,Class I peroxidase;IPR019794,Peroxidase, active site;IPR010255,Haem peroxidase;IPR002016,Haem peroxidase, plant/fungal/bacterial	-	GO:0098869,biological_process,cellular oxidant detoxification;GO:0006979,biological_process,response to oxidative stress;GO:0016020,cellular_component,membrane;GO:0055114,biological_process,oxidation-reduction process;GO:0020037,molecular_function,heme binding;GO:0004601,molecular_function,peroxidase activity;GO:0016021,cellular_component,integral component of membrane	-
LOC_Os04g15690	16.7176	17.8733	18.8569	4.39112	4.20899	2.24312	2.31115	3.60852	110.631	6.40423e-06	0.000292673	Q7XNV4,OSJNBb0015G09.12 protein	XP_015636456.1,uncharacterized protein LOC4335218	PF13462,Thioredoxin	IPR012336,Thioredoxin-like fold;IPR036249,Thioredoxin-like superfamily	KOG2567,Uncharacterized conserved protein;ENOG4111WGZ,-	-	-
LOC_Os04g16450	40.6625	42.5954	49.7978	20.9821	21.1981	12.984	1.28632	5.67846	45.7921	0.000336861	0.00373245	I1PJL3,Uncharacterized protein	-	PF00230,Major intrinsic protein	IPR023271,Aquaporin-like;IPR000425,Major intrinsic protein;IPR034294,Aquaporin transporter;IPR022357,Major intrinsic protein, conserved site	KOG0223,Aquaporin (major intrinsic protein family);COG0580,Glycerol uptake facilitator and related permeases (Major Intrinsic Protein Family)	GO:0055085,biological_process,transmembrane transport;GO:0015267,molecular_function,channel activity;GO:0016021,cellular_component,integral component of membrane;GO:0016020,cellular_component,membrane	-
LOC_Os04g16722	77.0806	71.6076	113.764	39.4316	26.9961	48.8013	1.1999	8.05347	15.9915	0.00893815	0.0348268	A0A1W5HLY5,Hypothetical chloroplast RF68	-	-	IPR022546,Uncharacterised protein family Ycf68	-	GO:0009507,cellular_component,chloroplast;GO:0009536,cellular_component,plastid	-
LOC_Os04g16770	0.997	0.874054	1.56073	0.368758	0.290665	0.55891	1.52037	-0.0831123	15.1868	0.0036179	0.0184904	A0A193D8M6,Photosystem II protein D1	YP_009267624.1,-	PF00124,Photosynthetic reaction centre protein	IPR000484,Photosynthetic reaction centre, L/M;IPR036854,Photosystem II protein D1/D2 superfamily;IPR005867,Photosystem II protein D1	-	GO:0018298,biological_process,protein-chromophore linkage;GO:0009772,biological_process,photosynthetic electron transport in photosystem II;GO:0016020,cellular_component,membrane;GO:0016682,molecular_function,oxidoreductase activity, acting on diphenols and related substances as donors, oxygen as acceptor;GO:0009579,cellular_component,thylakoid;GO:0009536,cellular_component,plastid;GO:0046872,mol…	-
LOC_Os04g17660	19.4464	17.2764	15.5939	5.27032	4.6946	5.48552	1.77244	4.60794	262.288	5.61816e-08	1.75063e-05	Q0JEL3,Os04g0249600 protein	-	PF00581,Rhodanese-like domain	IPR001763,Rhodanese-like domain;IPR036873,Rhodanese-like domain superfamily	KOG1530,Rhodanese-related sulfurtransferase;COG0607,Rhodanese-related sulfurtransferase	-	-
LOC_Os04g18380	0.737747	0.762564	0.581723	0.347908	0.18282	0.316385	1.32231	-0.0789574	14.7142	0.00397239	0.0197401	A0A0E0P6G5,Uncharacterized protein	-	PF00067,Cytochrome P450	IPR036396,Cytochrome P450 superfamily;IPR002401,Cytochrome P450, E-class, group I;IPR001128,Cytochrome P450;IPR017972,Cytochrome P450, conserved site	-	GO:0016705,molecular_function,oxidoreductase activity, acting on paired donors, with incorporation or reduction of molecular oxygen;GO:0046872,molecular_function,metal ion binding;GO:0004497,molecular_function,monooxygenase activity;GO:0016491,molecular_function,oxidoreductase activity;GO:0005506,molecular_function,iron ion binding;GO:0055114,biological_process,oxidation-reduction process;GO:0020…	-
LOC_Os04g18770	2.66634	3.31446	4.43574	0.291109	0.505856	0.48434	3.03071	3.18612	127.356	5.0969e-06	0.000257064	Q7XWL7,OSJNBb0052B05.12 protein	-	PF00665,Integrase core domain;PF07727,Reverse transcriptase (RNA-dependent DNA polymerase);PF14223,gag-polypeptide of LTR copia-type;PF13976,AG-pre-integrase domain;PF00098,Zinc knuckle	IPR013103,Reverse transcriptase, RNA-dependent DNA polymerase;IPR001584,Integrase, catalytic core;IPR036875,Zinc finger, CCHC-type superfamily;IPR001878,Zinc finger, CCHC-type;IPR036397,Ribonuclease H superfamily;IPR025724,GAG-pre-integrase domain;IPR012337,Ribonuclease H-like superfamily	KOG0017,FOG: Transposon-encoded proteins with TYA, reverse transcriptase, integrase domains in various combinations;COG2801,Transposase and inactivated derivatives	GO:0003676,molecular_function,nucleic acid binding;GO:0008270,molecular_function,zinc ion binding;GO:0015074,biological_process,DNA integration	-
LOC_Os04g20070	1.28437	1.64661	1.05494	0.692212	0.636557	0.571206	1.07602	-0.261501	10.9018	0.00917132	0.0354917	C7J1L0,Os04g0269100 protein	-	PF08659,KR domain;PF13561,noyl-(Acyl carrier protein) reductase;PF00106,short chain dehydrogenase	IPR036291,NAD(P)-binding domain superfamily;IPR002347,Short-chain dehydrogenase/reductase SDR	KOG0725,Reductases with broad range of substrate specificities;COG1028,Dehydrogenases with different specificities (related to short-chain alcohol dehydrogenases)	-	-
LOC_Os04g22680	0.385371	0.486339	0.0830895	0.08654	0.10232	0.0688615	1.86887	-0.686643	9.28008	0.0138345	0.0472988	Q7XNM2,OSJNBb0068N06.8 protein	-	PF03732,Retrotransposon gag protein;PF00078,Reverse transcriptase (RNA-dependent DNA polymerase);PF08284,Retroviral aspartyl protease	IPR021109,Aspartic peptidase domain superfamily;IPR005162,Retrotransposon gag domain;IPR001878,Zinc finger, CCHC-type;IPR000477,Reverse transcriptase domain;IPR036875,Zinc finger, CCHC-type superfamily	KOG0017,FOG: Transposon-encoded proteins with TYA, reverse transcriptase, integrase domains in various combinations;COG2801,Transposase and inactivated derivatives	GO:0003676,molecular_function,nucleic acid binding;GO:0008270,molecular_function,zinc ion binding	-
LOC_Os04g22900	1.52901	1.6768	1.50706	0.564223	0.59103	0.496221	1.52295	2.14664	107.829	2.56027e-06	0.000167245	Q7XVT4,OSJNBa0041M21.2 protein	XP_015633911.1,horcolin	PF01419,Jacalin-like lectin domain	IPR001229,Jacalin-like lectin domain;IPR033734,Jacalin-like lectin domain, plant;IPR036404,Jacalin-like lectin domain superfamily	-	GO:0030246,molecular_function,carbohydrate binding	-
LOC_Os04g24110	0.946517	0.808977	1.31301	0.440849	0.273027	0.0334087	2.03297	0.35434	12.0837	0.00860627	0.033958	Q0JEA6,Glycosyltransferase	-	PF00201,UDP-glucoronosyl and UDP-glucosyl transferase	IPR035595,UDP-glycosyltransferase family, conserved site;IPR002213,UDP-glucuronosyl/UDP-glucosyltransferase	KOG1192,UDP-glucuronosyl and UDP-glucosyl transferase;COG1819,Glycosyl transferases, related to UDP-glucuronosyltransferase	GO:0016757,molecular_function,transferase activity, transferring glycosyl groups;GO:0080043,molecular_function,quercetin 3-O-glucosyltransferase activity;GO:0080044,molecular_function,quercetin 7-O-glucosyltransferase activity;GO:0016740,molecular_function,transferase activity;GO:0043231,cellular_component,intracellular membrane-bounded organelle;GO:0008152,biological_process,metabolic process;GO…	-
LOC_Os04g24430	1.04773	0.741088	0.925855	0.324525	0.221693	0.137723	1.99493	0.714188	38.2077	0.000160738	0.00229346	Q01KW8,Sucrose synthase	-	PF00534,lycosyl transferases group 1;PF00862,Sucrose synthase	IPR000368,Sucrose synthase;IPR001296,Glycosyl transferase, family 1;IPR012820,Sucrose synthase, plant/cyanobacteria	KOG0853,Glycosyltransferase;COG0438,Glycosyltransferase	GO:0016757,molecular_function,transferase activity, transferring glycosyl groups;GO:0016157,molecular_function,sucrose synthase activity;GO:0005985,biological_process,sucrose metabolic process;GO:0016740,molecular_function,transferase activity	-
LOC_Os04g25960	0.790382	0.540424	0.744409	0.252431	0.223844	0.133909	1.76115	-0.129901	25.0633	0.000726921	0.00625471	Q7XKI1,OSJNBb0033P05.6 protein	-	PF03017,TNP1/EN/SPM transposase	IPR016024,Armadillo-type fold;IPR004264,Transposase, Tnp1/En/Spm-like	KOG1525,Sister chromatid cohesion complex Cohesin, subunit PDS5;ENOG410XQW7,-	GO:0007064,biological_process,mitotic sister chromatid cohesion;GO:0006281,biological_process,DNA repair;GO:0000785,cellular_component,chromatin;GO:0005634,cellular_component,nucleus	-
LOC_Os04g26360	3.3525	3.89145	4.46536	1.32935	2.26673	0.748368	1.42689	1.62278	17.4735	0.00282423	0.0156707	Q5WMT7,Putative polyprotein	-	PF02902,Ulp1 protease family, C-terminal catalytic domain	IPR003653,Ulp1 protease family, C-terminal catalytic domain	-	GO:0006508,biological_process,proteolysis;GO:0008234,molecular_function,cysteine-type peptidase activity	-
LOC_Os04g26870	8.66307	7.00974	5.38916	1.40324	1.86021	1.33088	2.19976	2.63349	114.816	1.96643e-06	0.000144996	I1PK80,Uncharacterized protein	-	PF00248,Aldo/keto reductase family	IPR036812,NADP-dependent oxidoreductase domain superfamily;IPR023210,NADP-dependent oxidoreductase domain	COG0667,Predicted oxidoreductases (related to aryl-alcohol dehydrogenases);KOG1575,Voltage-gated shaker-like K+ channel, subunit beta/KCNAB	-	-
LOC_Os04g27096	4.38718	5.60853	5.65092	1.56736	3.31802	1.2353	1.34719	1.34544	15.7947	0.00343032	0.0178345	B8ASB4,Uncharacterized protein	-	-	-	-	-	-
LOC_Os04g27190	7.1478	5.83746	11.8661	0.833433	1.47607	0.065499	3.36785	3.76847	15.0537	0.0134807	0.0464963	A0A0E0P7I2,Uncharacterized protein	-	PF01397,Terpene synthase, N-terminal domain;PF03936,Terpene synthase family, metal binding domain	IPR008930,Terpenoid cyclases/protein prenyltransferase alpha-alpha toroid;IPR005630,Terpene synthase, metal-binding domain;IPR036965,Terpene synthase, N-terminal domain superfamily;IPR001906,Terpene synthase, N-terminal domain;IPR008949,Isoprenoid synthase domain superfamily;IPR034741,Terpene cyclase-like 1, C-terminal domain	-	GO:0010333,molecular_function,terpene synthase activity;GO:0008152,biological_process,metabolic process;GO:0000287,molecular_function,magnesium ion binding;GO:0046872,molecular_function,metal ion binding;GO:0016829,molecular_function,lyase activity	-
LOC_Os04g27430	6.3372	9.9308	42.0784	5.19268	2.97985	2.74308	2.44547	4.04264	7.34948	0.0463914	0.112832	B8ASF9,Uncharacterized protein	-	PF01397,Terpene synthase, N-terminal domain;PF03936,Terpene synthase family, metal binding domain	IPR008930,Terpenoid cyclases/protein prenyltransferase alpha-alpha toroid;IPR005630,Terpene synthase, metal-binding domain;IPR036965,Terpene synthase, N-terminal domain superfamily;IPR001906,Terpene synthase, N-terminal domain;IPR008949,Isoprenoid synthase domain superfamily;IPR034741,Terpene cyclase-like 1, C-terminal domain	-	GO:0010333,molecular_function,terpene synthase activity;GO:0000287,molecular_function,magnesium ion binding;GO:0046872,molecular_function,metal ion binding;GO:0008152,biological_process,metabolic process;GO:0016829,molecular_function,lyase activity	-
LOC_Os04g28620	14.0597	8.18891	20.2802	0.0989228	0.129956	0.174921	6.72504	3.74493	179.179	1.13283e-05	0.000405248	B8AST6,Fatty acyl-CoA reductase	-	PF03015,Male sterility protein;PF07993,Male sterility protein;PF01370,NAD dependent epimerase/dehydratase family	IPR033640,Fatty acyl-CoA reductase, C-terminal;IPR036291,NAD(P)-binding domain superfamily;IPR013120,Male sterility, NAD-binding;IPR026055,Fatty acyl-CoA reductase	KOG1221,Acyl-CoA reductase;ENOG410XS7R,-	GO:0055114,biological_process,oxidation-reduction process;GO:0016491,molecular_function,oxidoreductase activity;GO:0006629,biological_process,lipid metabolic process;GO:0080019,molecular_function,fatty-acyl-CoA reductase (alcohol-forming) activity;GO:0102965,molecular_function,alcohol-forming fatty acyl-CoA reductase activity	-
LOC_Os04g28780	1.34669	1.34468	1.22525	0.325678	0.485912	0.419573	1.67309	1.2035	60.4144	2.74411e-05	0.000731837	Q7XSF1,OSJNBb0066J23.17 protein	XP_015636027.1,G-type lectin S-receptor-like serine/threonine-protein kinase At2g19130 isoform X1	PF00069,Protein kinase domain;PF08276,PAN-like domain;PF01453,-mannose binding lectin;PF00954,S-locus glycoprotein domain	IPR001480,Bulb-type lectin domain;IPR003609,PAN/Apple domain;IPR011009,Protein kinase-like domain superfamily;IPR000858,S-locus glycoprotein domain;IPR017441,Protein kinase, ATP binding site;IPR008271,Serine/threonine-protein kinase, active site;IPR036426,Bulb-type lectin domain superfamily;IPR024171,S-receptor-like serine/threonine-protein kinase;IPR000719,Protein kinase domain	ENOG410JXFY,-;COG0515,Serine/threonine protein kinase	GO:0016301,molecular_function,kinase activity;GO:0016740,molecular_function,transferase activity;GO:0016310,biological_process,phosphorylation;GO:0048544,biological_process,recognition of pollen;GO:0005886,cellular_component,plasma membrane;GO:0004674,molecular_function,protein serine/threonine kinase activity;GO:0016020,cellular_component,membrane;GO:0006468,biological_process,protein phosphoryl…	-
LOC_Os04g28990	5.53921	5.95889	5.27048	0.394107	0.388307	0.470397	3.75295	1.9101	409.559	7.90438e-09	5.82146e-06	B8BI22,Uncharacterized protein	-	PF00107,Zinc-binding dehydrogenase;PF08240,Alcohol dehydrogenase GroES-like domain;PF13602,Zinc-binding dehydrogenase	IPR013154,Alcohol dehydrogenase, N-terminal;IPR020843,Polyketide synthase, enoylreductase domain;IPR011032,GroES-like superfamily;IPR036291,NAD(P)-binding domain superfamily	KOG1198,Zinc-binding oxidoreductase;COG0604,NADPH:quinone reductase and related Zn-dependent oxidoreductases	GO:0055114,biological_process,oxidation-reduction process;GO:0016491,molecular_function,oxidoreductase activity	-
LOC_Os04g29090	4.52877	3.67568	4.41282	1.40755	1.76783	1.83797	1.34304	2.55607	70.1233	1.50942e-05	0.00050175	Q01KR7,OSIGBa0111E13.1 protein	-	PF04030,-arabinono-1,4-lactone oxidase;PF01565,AD binding domain	IPR010030,L-gulonolactone oxidase, plant;IPR036318,FAD-binding, type 2-like superfamily;IPR006094,FAD linked oxidase, N-terminal;IPR007173,D-arabinono-1,4-lactone oxidase;IPR016166,FAD-binding, type 2	COG0277,FAD/FMN-containing dehydrogenases;KOG4730,D-arabinono-1, 4-lactone oxidase	GO:0016614,molecular_function,oxidoreductase activity, acting on CH-OH group of donors;GO:0050660,molecular_function,flavin adenine dinucleotide binding;GO:0016491,molecular_function,oxidoreductase activity;GO:0016020,cellular_component,membrane;GO:0055114,biological_process,oxidation-reduction process;GO:0016021,cellular_component,integral component of membrane;GO:0003885,molecular_function,D-ar…	-
LOC_Os04g31110	2.67002	2.65582	2.51068	0.661612	0.608417	1.1699	1.70452	0.95569	35.4255	0.000212638	0.00271675	Q0JDS7,Os04g0380200 protein	XP_015634462.1,suppressor of cytokine signaling 7	-	-	ENOG410J27F,-;ENOG410YNTS,-	-	-
LOC_Os04g31350	1.46995	1.75261	1.04317	0.528154	0.416305	0.616384	1.46769	0.225825	21.3761	0.00123979	0.00893603	A0A0E0P865,Uncharacterized protein	-	PF05553,Cotton fibre expressed protein	IPR008480,Protein of unknown function DUF761, plant	-	-	-
LOC_Os04g31410	17.3198	14.9464	15.1079	2.02248	1.96206	1.2792	3.17309	2.7974	318.843	2.38541e-08	1.08409e-05	A0A0D9ZJW3,Uncharacterized protein	-	-	-	-	-	-
LOC_Os04g31460	1.74968	1.89265	2.8024	1.57165	0.557466	0.708666	1.21061	0.322075	8.47763	0.0172194	0.0552495	A2XSQ0,Uncharacterized protein	-	-	-	-	-	-
LOC_Os04g32080	6.77033	6.85022	7.10926	0.794961	1.06524	1.18079	2.77626	1.62431	184.608	2.58806e-07	4.20638e-05	A0A0E0P8C8,Uncharacterized protein	-	PF08659,KR domain;PF13561,noyl-(Acyl carrier protein) reductase;PF00106,short chain dehydrogenase	IPR036291,NAD(P)-binding domain superfamily;IPR002347,Short-chain dehydrogenase/reductase SDR	-	-	-
LOC_Os04g32310	2.72086	3.09184	3.05562	1.08129	1.24927	1.16292	1.355	2.10963	81.2559	8.28307e-06	0.000334858	A0A0P0W9R3,Os04g0393900 protein	-	PF00069,Protein kinase domain	IPR011009,Protein kinase-like domain superfamily;IPR017441,Protein kinase, ATP binding site;IPR008271,Serine/threonine-protein kinase, active site;IPR000719,Protein kinase domain	-	GO:0005524,molecular_function,ATP binding;GO:0006468,biological_process,protein phosphorylation;GO:0000166,molecular_function,nucleotide binding;GO:0004672,molecular_function,protein kinase activity;GO:0004674,molecular_function,protein serine/threonine kinase activity	-
LOC_Os04g32510	2.91563	2.39813	2.66602	0.883507	0.32333	0.468682	2.27779	0.671187	40.978	0.000123651	0.00193357	A0A0E0H021,Uncharacterized protein	-	-	-	-	-	-
LOC_Os04g32860	1.39795	1.87476	1.41414	0.13218	0.156282	0.0701189	3.64352	-0.294763	79.9273	8.862e-06	0.000350992	Q01LA0,OSIGBa0113L04.8 protein	-	-	-	ENOG410JW11,-;ENOG41105D7,-	-	-
LOC_Os04g33450	103.836	96.7816	80.7236	6.5759	5.95255	5.71945	3.95894	6.05077	1346.13	3.92035e-11	7.81012e-07	I1PKZ6,Uncharacterized protein	-	PF04949,Transcriptional activator	IPR007033,RAB6-interacting golgin	ENOG410IXXZ,-;ENOG410ZCAR,-	-	-
LOC_Os04g33990	23.3635	15.8962	15.7107	6.92072	5.60969	4.45906	1.70652	3.7221	71.0576	2.88241e-05	0.000758565	Q01I44,Harpin-induced domain protein 1	-	PF03168,Late embryogenesis abundant protein	IPR004864,Late embryogenesis abundant protein, LEA-14	ENOG410YH5E,-;ENOG410IW09,-	GO:0016021,cellular_component,integral component of membrane;GO:0016020,cellular_component,membrane	-
LOC_Os04g34420	0.804386	0.990541	1.05711	0.418312	0.399667	0.161386	1.54173	0.670424	20.3877	0.00144717	0.00992085	Q7XMG5,OSJNBa0028I23.17 protein	XP_015636421.1,G-type lectin S-receptor-like serine/threonine-protein kinase At2g19130	PF00069,Protein kinase domain;PF08276,PAN-like domain;PF01453,-mannose binding lectin;PF00954,S-locus glycoprotein domain	IPR001480,Bulb-type lectin domain;IPR003609,PAN/Apple domain;IPR011009,Protein kinase-like domain superfamily;IPR000858,S-locus glycoprotein domain;IPR017441,Protein kinase, ATP binding site;IPR008271,Serine/threonine-protein kinase, active site;IPR036426,Bulb-type lectin domain superfamily;IPR024171,S-receptor-like serine/threonine-protein kinase;IPR000719,Protein kinase domain	COG0515,Serine/threonine protein kinase;ENOG410JS8M,-	GO:0016301,molecular_function,kinase activity;GO:0016740,molecular_function,transferase activity;GO:0016310,biological_process,phosphorylation;GO:0048544,biological_process,recognition of pollen;GO:0005886,cellular_component,plasma membrane;GO:0004674,molecular_function,protein serine/threonine kinase activity;GO:0016020,cellular_component,membrane;GO:0006468,biological_process,protein phosphoryl…	-
LOC_Os04g35100	1.54186	1.36393	0.68894	0.424727	0.232891	0.489801	1.67188	0.429561	17.6074	0.0023068	0.0137019	Q0JD56,Os04g0430200 protein	XP_015636411.1,PI-PLC X domain-containing protein At5g67130	-	IPR000909,Phosphatidylinositol-specific phospholipase C, X domain;IPR017946,PLC-like phosphodiesterase, TIM beta/alpha-barrel domain superfamily	ENOG410IR3E,-;ENOG4111H2I,-	GO:0006629,biological_process,lipid metabolic process;GO:0008081,molecular_function,phosphoric diester hydrolase activity	-
LOC_Os04g37500	0.346308	0.632669	0.648538	0.21775	0.331013	0.132013	1.24048	-0.294584	8.55515	0.0168508	0.0542952	B8AUD4,Glutamate decarboxylase	-	PF00282,Pyridoxal-dependent decarboxylase conserved domain	IPR015421,Pyridoxal phosphate-dependent transferase, major domain;IPR002129,Pyridoxal phosphate-dependent decarboxylase;IPR010107,Glutamate decarboxylase;IPR015424,Pyridoxal phosphate-dependent transferase	KOG1383,Glutamate decarboxylase/sphingosine phosphate lyase;COG0076,Glutamate decarboxylase and related PLP-dependent proteins	GO:0030170,molecular_function,pyridoxal phosphate binding;GO:0006536,biological_process,glutamate metabolic process;GO:0016831,molecular_function,carboxy-lyase activity;GO:0003824,molecular_function,catalytic activity;GO:0004351,molecular_function,glutamate decarboxylase activity;GO:0019752,biological_process,carboxylic acid metabolic process;GO:0016829,molecular_function,lyase activity	-
LOC_Os04g37550	1.45236	1.13132	0.815413	0.264219	0.390496	0.0350406	2.25689	0.384731	16.5946	0.00341472	0.0177909	Q0JCV1,Os04g0448300 protein	XP_015635683.1,aspartic proteinase nepenthesin-1	PF14541,Xylanase inhibitor C-terminal;PF14543,Xylanase inhibitor N-terminal	IPR033121,Peptidase family A1 domain;IPR001461,Aspartic peptidase A1 family;IPR021109,Aspartic peptidase domain superfamily;IPR034161,Pepsin-like domain, plant;IPR032799,Xylanase inhibitor, C-terminal;IPR001969,Aspartic peptidase, active site;IPR032861,Xylanase inhibitor, N-terminal	KOG1339,Aspartyl protease;ENOG410XNV7,-	GO:0004190,molecular_function,aspartic-type endopeptidase activity;GO:0006508,biological_process,proteolysis;GO:0030163,biological_process,protein catabolic process;GO:0016787,molecular_function,hydrolase activity;GO:0008233,molecular_function,peptidase activity	-
LOC_Os04g37880	8.21535	5.61849	5.70238	1.35116	1.06502	0.661628	2.66629	1.16913	83.4315	7.43149e-06	0.000317696	A0A0D3FWH5,Uncharacterized protein	-	-	-	-	-	-
LOC_Os04g38042	4.36191	4.38667	1.60126	1.2294	1.36297	0.996813	1.53368	2.84222	15.6517	0.00680576	0.0287926	Q7XUX8,OSJNBa0027G07.11 protein	-	PF13966,zinc-binding in reverse transcriptase	IPR026960,Reverse transcriptase zinc-binding domain	-	-	-
LOC_Os04g38220	1.1604	1.23779	1.60838	0.0977183	0.128374	0.103675	3.58094	0.472037	131.211	1.11804e-06	0.000107712	Q01KA1,OSIGBa0093K19.7 protein	-	PF00083,Sugar (and other) transporter	IPR036259,MFS transporter superfamily;IPR003663,Sugar/inositol transporter;IPR020846,Major facilitator superfamily domain;IPR005829,Sugar transporter, conserved site;IPR005828,Major facilitator, sugar transporter-like	ENOG410XNQK,-;KOG0254,Predicted transporter (major facilitator superfamily)	GO:0055085,biological_process,transmembrane transport;GO:0022857,molecular_function,transmembrane transporter activity;GO:0005215,molecular_function,transporter activity;GO:0016021,cellular_component,integral component of membrane;GO:0016020,cellular_component,membrane	-
LOC_Os04g38570	0.323932	0.539373	0.482815	0.163228	0.156631	0.0677654	1.79122	0.371165	23.8289	0.000863119	0.00704715	Q0JCP1,Os04g0459000 protein	XP_015633529.1,ABC transporter B family member 19	PF00005,ABC transporter;PF00664,ABC transporter transmembrane region	IPR003439,ABC transporter-like;IPR027417,P-loop containing nucleoside triphosphate hydrolase;IPR011527,ABC transporter type 1, transmembrane domain;IPR036640,ABC transporter type 1, transmembrane domain superfamily;IPR003593,AAA+ ATPase domain;IPR017871,ABC transporter, conserved site	COG1132,ABC-type multidrug transport system, ATPase and permease components;KOG0055,Multidrug/pheromone exporter, ABC superfamily	GO:0042626,molecular_function,ATPase activity, coupled to transmembrane movement of substances;GO:0055085,biological_process,transmembrane transport;GO:0016887,molecular_function,ATPase activity;GO:0016020,cellular_component,membrane;GO:0000166,molecular_function,nucleotide binding;GO:0005524,molecular_function,ATP binding;GO:0016021,cellular_component,integral component of membrane	K05658,ko04976,Bile secretion;K05658,ko05206,MicroRNAs in cancer;K05658,ko02010,ABC transporters
LOC_Os04g38720	5.12644	7.41504	5.16172	1.92529	1.2516	1.68466	1.88236	2.54899	77.5609	1.00208e-05	0.000378814	Q01II7,H0219H12.10 protein	-	PF02365,No apical meristem (NAM) protein	IPR003441,NAC domain;IPR036093,NAC domain superfamily	ENOG410Y9QZ,-;ENOG410IIWY,-	GO:0006355,biological_process,regulation of transcription, DNA-templated;GO:0003677,molecular_function,DNA binding;GO:0006351,biological_process,transcription, DNA-templated;GO:0005634,cellular_component,nucleus	-
LOC_Os04g38880	1.79448	1.3387	2.07367	0.528035	0.679081	0.619193	1.51619	0.419392	28.1133	0.000488222	0.0047937	Q25A96,B0812A04.2 protein	-	PF01221,ynein light chain type 1	IPR001372,Dynein light chain, type 1/2;IPR037177,Dynein light chain superfamily	ENOG4111NK2,-;KOG3430,Dynein light chain type 1	GO:0007017,biological_process,microtubule-based process;GO:0030286,cellular_component,dynein complex	-
LOC_Os04g39840	30.7637	36.4458	33.2909	8.07581	6.73364	5.8432	2.2971	5.50315	379.887	1.21877e-08	6.71233e-06	I1PM69,Uncharacterized protein	-	PF00232,lycosyl hydrolase family 1	IPR017853,Glycoside hydrolase superfamily;IPR033132,Glycosyl hydrolases family 1, N-terminal conserved site;IPR001360,Glycoside hydrolase family 1	KOG0626,Beta-glucosidase, lactase phlorizinhydrolase, and related proteins;COG2723,Beta-glucosidase/6-phospho-beta-glucosidase/beta-galactosidase	GO:0004553,molecular_function,hydrolase activity, hydrolyzing O-glycosyl compounds;GO:0005975,biological_process,carbohydrate metabolic process	-
LOC_Os04g39864	1.80695	3.07998	1.27908	0.147554	0.0814141	0.093929	4.26219	1.17921	104.276	3.06952e-06	0.00018991	Q01KB3,OSIGBa0135C13.6 protein	-	PF00232,lycosyl hydrolase family 1	IPR017853,Glycoside hydrolase superfamily;IPR033132,Glycosyl hydrolases family 1, N-terminal conserved site;IPR001360,Glycoside hydrolase family 1	-	GO:0004553,molecular_function,hydrolase activity, hydrolyzing O-glycosyl compounds;GO:0005975,biological_process,carbohydrate metabolic process	-
LOC_Os04g40560	1.02238	0.642762	0.54261	0.176607	0.43154	0.262322	1.32332	-0.0850074	10.3957	0.0103836	0.0387819	A0A0E0PAM5,Uncharacterized protein	-	PF00400,WD domain, G-beta repeat	IPR036322,WD40-repeat-containing domain superfamily;IPR015943,WD40/YVTN repeat-like-containing domain superfamily;IPR001680,WD40 repeat;IPR017986,WD40-repeat-containing domain	-	GO:0005886,cellular_component,plasma membrane	-
LOC_Os04g41640	5.69075	11.5009	8.72517	5.5377	3.87996	1.70734	1.23281	2.01902	8.34158	0.0243134	0.070639	A0A0E0GYJ3,Uncharacterized protein	-	PF00187,Chitin recognition protein	IPR036861,Endochitinase-like superfamily;IPR018371,Chitin-binding, type 1, conserved site;IPR001002,Chitin-binding, type 1	-	GO:0008061,molecular_function,chitin binding	-
LOC_Os04g42250	64.1923	58.0927	65.4172	34.808	34.4614	23.7538	1.02873	6.63619	56.0121	8.6546e-05	0.00152935	I7HIL9,H0711G06.15 protein	-	PF02458,Transferase family	IPR023213,Chloramphenicol acetyltransferase-like domain superfamily;IPR003480,Transferase	ENOG410IF23,-;ENOG410XPQ7,-	GO:0016747,molecular_function,transferase activity, transferring acyl groups other than amino-acyl groups	-
LOC_Os04g43090	10.6162	7.10896	6.60213	0	0	0.180666	7.07738	1.14688	134.528	1.40095e-06	0.000122887	B8ARP7,Uncharacterized protein	-	-	IPR015300,DNA-binding pseudobarrel domain superfamily	-	-	-
LOC_Os04g43490	4.91431	4.42178	4.35493	1.86291	2.0217	1.289	1.41356	2.84807	72.5275	1.31678e-05	0.000458617	A2XVI1,Uncharacterized protein	-	PF00069,Protein kinase domain	IPR011009,Protein kinase-like domain superfamily;IPR017441,Protein kinase, ATP binding site;IPR008271,Serine/threonine-protein kinase, active site;IPR000719,Protein kinase domain	KOG1164,Casein kinase (serine/threonine/tyrosine protein kinase);ENOG410XPGP,-	GO:0006468,biological_process,protein phosphorylation;GO:0000166,molecular_function,nucleotide binding;GO:0005524,molecular_function,ATP binding;GO:0004674,molecular_function,protein serine/threonine kinase activity;GO:0004672,molecular_function,protein kinase activity	-
LOC_Os04g43820	3.41037	4.49713	5.61834	1.22535	0.551915	0.742881	2.44957	0.928359	52.0271	4.94585e-05	0.00109115	I1PN29,Uncharacterized protein	-	-	-	-	GO:0016021,cellular_component,integral component of membrane;GO:0016020,cellular_component,membrane	-
LOC_Os04g43910	0.597613	0.561851	0.65448	0.167006	0.0940278	0.10125	2.33679	-0.0459705	47.5594	7.00708e-05	0.00134097	B8AS27,Auxin response factor	-	PF02362,B3 DNA binding domain;PF06507,Auxin response factor	IPR015300,DNA-binding pseudobarrel domain superfamily;IPR003340,B3 DNA binding domain;IPR010525,Auxin response factor;IPR000270,PB1 domain	ENOG410JQUD,-;ENOG410XYC6,-	GO:0009725,biological_process,response to hormone;GO:0003677,molecular_function,DNA binding;GO:0009734,biological_process,auxin-activated signaling pathway;GO:0006355,biological_process,regulation of transcription, DNA-templated;GO:0006351,biological_process,transcription, DNA-templated;GO:0005634,cellular_component,nucleus	-
LOC_Os04g44354	0.544842	0.710548	0.703679	0.303768	0.239438	0.113397	1.58442	1.27516	25.3795	0.00069636	0.0060766	Q7XKK4,Glycosyltransferase	XP_015635781.1,UDP-glycosyltransferase 82A1	PF00201,UDP-glucoronosyl and UDP-glucosyl transferase	IPR035595,UDP-glycosyltransferase family, conserved site;IPR002213,UDP-glucuronosyl/UDP-glucosyltransferase	KOG1192,UDP-glucuronosyl and UDP-glucosyl transferase;COG1819,Glycosyl transferases, related to UDP-glucuronosyltransferase	GO:0016757,molecular_function,transferase activity, transferring glycosyl groups;GO:0008152,biological_process,metabolic process;GO:0080044,molecular_function,quercetin 7-O-glucosyltransferase activity;GO:0016740,molecular_function,transferase activity;GO:0043231,cellular_component,intracellular membrane-bounded organelle;GO:0080043,molecular_function,quercetin 3-O-glucosyltransferase activity;GO…	-
LOC_Os04g44510	9.84485	8.94528	13.5032	4.4645	5.88762	3.9472	1.18713	3.07011	35.3291	0.000235308	0.00290807	A2XVQ4,Uncharacterized protein	-	PF02893,RAM domain	IPR037848,GEM-like protein;IPR004182,GRAM domain	ENOG410IWHU,-;ENOG410YH6H,-	-	-
LOC_Os04g45480	1.15755	1.04754	1.07382	0.61163	0.699049	0.324457	1.0053	0.763587	11.942	0.00718152	0.029931	Q0JBE4,Os04g0538000 protein	XP_015636525.1,hsp70-Hsp90 organizing protein	PF00515,Tetratricopeptide repeat;PF13374,Tetratricopeptide repeat;PF13414,TPR repeat;PF13181,Tetratricopeptide repeat;PF07719,Tetratricopeptide repeat	IPR001440,Tetratricopeptide repeat 1;IPR006636,Heat shock chaperonin-binding;IPR013026,Tetratricopeptide repeat-containing domain;IPR013105,Tetratricopeptide repeat 2;IPR011990,Tetratricopeptide-like helical domain superfamily;IPR019734,Tetratricopeptide repeat	KOG0548,Molecular co-chaperone STI1;ENOG410XTCJ,-	-	K09553,ko05020,Prion diseases
LOC_Os04g46780	4.42342	3.57618	3.71926	0.551402	0.39628	0.223682	3.32471	2.02977	155.592	5.40247e-07	6.88789e-05	B8ASV4,Uncharacterized protein	-	PF00635,MSP (Major sperm protein) domain	IPR008962,PapD-like superfamily;IPR013783,Immunoglobulin-like fold;IPR000535,Major sperm protein (MSP) domain;IPR016763,Vesicle-associated membrane-protein-associated protein	KOG0439,VAMP-associated protein involved in inositol metabolism;COG5066,VAMP-associated protein involved in inositol metabolism	GO:0005789,cellular_component,endoplasmic reticulum membrane;GO:0016021,cellular_component,integral component of membrane;GO:0016020,cellular_component,membrane	-
LOC_Os04g46990	5.16941	4.49524	5.03428	0.406993	0.189565	0.157019	4.30072	2.09975	224.346	1.11111e-07	2.48713e-05	A0A0E0PCH0,Glycosyltransferase	-	PF00201,UDP-glucoronosyl and UDP-glucosyl transferase	IPR035595,UDP-glycosyltransferase family, conserved site;IPR002213,UDP-glucuronosyl/UDP-glucosyltransferase	-	GO:0016758,molecular_function,transferase activity, transferring hexosyl groups;GO:0016757,molecular_function,transferase activity, transferring glycosyl groups;GO:0016740,molecular_function,transferase activity;GO:0008152,biological_process,metabolic process	-
LOC_Os04g47170	6.33256	6.74483	5.84836	2.94817	2.47874	2.89482	1.19909	3.59999	109.305	2.41836e-06	0.00016565	A0A0E0PCJ1,Uncharacterized protein	-	PF03759,PRONE (Plant-specific Rop nucleotide exchanger)	IPR005512,PRONE domain	-	GO:0005085,molecular_function,guanyl-nucleotide exchange factor activity;GO:0005089,molecular_function,Rho guanyl-nucleotide exchange factor activity;GO:0065009,biological_process,regulation of molecular function	-
LOC_Os04g47180	19.976	18.8007	18.3194	8.75123	7.79629	7.88838	1.23772	5.9483	293.892	3.41245e-08	1.28269e-05	Q0JB34,Os04g0559200 protein	XP_015636128.1,uncharacterized protein LOC4336644	PF12552,Protein of unknown function (DUF3741);PF14309,omain of unknown function (DUF4378)	IPR025486,Domain of unknown function DUF4378;IPR022212,Domain of unknown function DUF3741	ENOG410IK23,-;ENOG410YE0M,-	-	-
LOC_Os04g47480	1.72874	1.56224	2.40855	0.618802	0.469351	0.322068	2.02647	1.65484	55.5961	3.81296e-05	0.000913051	A0A0E0PCM4,Uncharacterized protein	-	PF04782,Protein of unknown function (DUF632);PF04783,Protein of unknown function (DUF630)	IPR006867,Domain of unknown function DUF632;IPR006868,Domain of unknown function DUF630	-	-	-
LOC_Os04g47520	38.5813	41.9942	43.8249	22.7435	22.6786	14.5365	1.06914	6.30083	42.8661	0.000313645	0.00354103	Q7FAJ5,OSJNBb0078D11.5 protein	XP_015633360.1,uncharacterized protein At1g04910	PF10250,P-fucose protein O-fucosyltransferase	IPR024709,Putative O-fucosyltransferase, plant;IPR019378,GDP-fucose protein O-fucosyltransferase	ENOG410IGFB,-;ENOG410ZGHX,-	GO:0005975,biological_process,carbohydrate metabolic process;GO:0016757,molecular_function,transferase activity, transferring glycosyl groups;GO:0016740,molecular_function,transferase activity;GO:0006004,biological_process,fucose metabolic process;GO:0016020,cellular_component,membrane;GO:0016021,cellular_component,integral component of membrane	-
LOC_Os04g48360	3.46918	2.99576	3.17979	0.913025	1.29854	0.800215	1.68089	1.72356	65.0127	2.04718e-05	0.000606903	A0A0P0WDP3,Os04g0572500 protein	-	-	-	-	-	-
LOC_Os04g49000	1.21532	1.19512	1.03452	0.52102	0.469351	0.315874	1.40059	0.0374312	21.5086	0.00121485	0.00884585	Q7XQ70,OSJNBa0011J08.19 protein	XP_015636378.1,RING-H2 zinc finger protein RHA1a	PF13639,Ring finger domain	IPR001841,Zinc finger, RING-type;IPR011016,Zinc finger, RING-CH-type;IPR013083,Zinc finger, RING/FYVE/PHD-type	KOG0800,FOG: Predicted E3 ubiquitin ligase;ENOG41121N2,-	GO:0043161,biological_process,proteasome-mediated ubiquitin-dependent protein catabolic process;GO:0061630,molecular_function,ubiquitin protein ligase activity;GO:0008270,molecular_function,zinc ion binding;GO:0046872,molecular_function,metal ion binding;GO:0016567,biological_process,protein ubiquitination	-
LOC_Os04g49110	1.49576	1.70237	2.49726	1.20647	0.886133	0.349095	1.23411	1.62543	9.15599	0.0179052	0.0566831	I1PP58,Uncharacterized protein	-	PF03514,RAS domain family	IPR005202,Transcription factor GRAS	ENOG410YA1H,-;ENOG410IFRC,-	GO:0006355,biological_process,regulation of transcription, DNA-templated;GO:0006351,biological_process,transcription, DNA-templated	-
LOC_Os04g49954	50.2828	50.9255	48.6312	26.44	24.1443	21.8548	1.06229	4.67931	151.336	6.08398e-07	7.4655e-05	A0A0E0PDC4,Uncharacterized protein	-	-	-	-	-	-
LOC_Os04g50770	2.98851	1.34224	2.42237	0.24725	0.167048	0.0374746	3.87705	1.07117	59.2272	5.43743e-05	0.00116353	Q7X793,OSIGBa0142I02-OSIGBa0101B20.27 protein	XP_015635813.1,myb-related protein Zm1	PF00249,Myb-like DNA-binding domain	IPR009057,Homeobox-like domain superfamily;IPR001005,SANT/Myb domain;IPR017930,Myb domain	KOG0048,Transcription factor, Myb superfamily;COG5147,Myb superfamily proteins, including transcription factors and mRNA splicing factors	GO:0003677,molecular_function,DNA binding	-
LOC_Os04g52320	1.71507	1.18734	1.04807	0.184867	0.400722	0.261515	2.20484	0.702078	42.545	0.000107296	0.00175929	Q0JA71,Os04g0613200 protein	XP_015634183.1,polygalacturonase QRT3	PF12708,Pectate lyase superfamily protein	IPR011050,Pectin lyase fold/virulence factor;IPR012334,Pectin lyase fold;IPR024535,Pectate lyase superfamily protein	ENOG4112DA5,-;ENOG410IT3X,-	GO:0009556,biological_process,microsporogenesis;GO:0010584,biological_process,pollen exine formation;GO:0004650,molecular_function,polygalacturonase activity	-
LOC_Os04g52370	20.4211	18.8887	18.3691	5.87696	5.21727	5.87306	1.77867	4.69248	382.574	1.06833e-08	6.4495e-06	A0A0E0PDZ5,Uncharacterized protein	-	PF01704,UTP--glucose-1-phosphate uridylyltransferase	IPR029044,Nucleotide-diphospho-sugar transferases;IPR002618,UDPGP family	-	GO:0070569,molecular_function,uridylyltransferase activity;GO:0008152,biological_process,metabolic process	-
LOC_Os04g52530	16.9901	17.5897	18.0309	1.25159	0.541006	0.514021	4.53405	2.80373	272.303	7.45992e-08	2.04894e-05	A0A0E0PE17,Uncharacterized protein	-	PF00403,Heavy-metal-associated domain	IPR006121,Heavy metal-associated domain, HMA;IPR036163,Heavy metal-associated domain superfamily	-	GO:0030001,biological_process,metal ion transport;GO:0046872,molecular_function,metal ion binding	-
LOC_Os04g53760	5.61912	6.29827	5.67558	0.961406	1.09882	0.918009	2.57161	3.45944	493.667	3.45503e-09	3.82395e-06	A0A0E0PEH5,Kinesin-like protein	-	PF00225,Kinesin motor domain	IPR027640,Kinesin-like protein;IPR019821,Kinesin motor domain, conserved site;IPR001752,Kinesin motor domain;IPR036961,Kinesin motor domain superfamily;IPR027417,P-loop containing nucleoside triphosphate hydrolase	-	GO:0005874,cellular_component,microtubule;GO:0003774,molecular_function,motor activity;GO:0005524,molecular_function,ATP binding;GO:0008017,molecular_function,microtubule binding;GO:0007018,biological_process,microtubule-based movement;GO:0000166,molecular_function,nucleotide binding;GO:0003777,molecular_function,microtubule motor activity	-
LOC_Os04g54002	1.8939	1.91976	1.74301	0.871094	0.87241	0.739355	1.17316	2.02156	61.1771	2.61045e-05	0.00071205	A0A0P0WF95,Os04g0632500 protein	-	PF00954,S-locus glycoprotein domain;PF08276,PAN-like domain;PF01453,-mannose binding lectin;PF07714,Protein tyrosine kinase	IPR001480,Bulb-type lectin domain;IPR001245,Serine-threonine/tyrosine-protein kinase, catalytic domain;IPR003609,PAN/Apple domain;IPR011009,Protein kinase-like domain superfamily;IPR000858,S-locus glycoprotein domain;IPR008271,Serine/threonine-protein kinase, active site;IPR036426,Bulb-type lectin domain superfamily;IPR024171,S-receptor-like serine/threonine-protein kinase;IPR000719,Protein kinas…	-	GO:0016301,molecular_function,kinase activity;GO:0016740,molecular_function,transferase activity;GO:0005524,molecular_function,ATP binding;GO:0048544,biological_process,recognition of pollen;GO:0004674,molecular_function,protein serine/threonine kinase activity;GO:0016020,cellular_component,membrane;GO:0006468,biological_process,protein phosphorylation;GO:0000166,molecular_function,nucleotide bin…	-
LOC_Os04g54280	0.548218	0.69844	0.526837	0.184664	0.397856	0.274289	1.04373	0.199647	9.76967	0.012169	0.0433455	Q7XN62,OSJNBa0089N06.20 protein	-	PF00665,Integrase core domain;PF07727,Reverse transcriptase (RNA-dependent DNA polymerase);PF14223,gag-polypeptide of LTR copia-type;PF13976,AG-pre-integrase domain	IPR013103,Reverse transcriptase, RNA-dependent DNA polymerase;IPR001584,Integrase, catalytic core;IPR036875,Zinc finger, CCHC-type superfamily;IPR001878,Zinc finger, CCHC-type;IPR036397,Ribonuclease H superfamily;IPR025724,GAG-pre-integrase domain;IPR012337,Ribonuclease H-like superfamily	KOG0017,FOG: Transposon-encoded proteins with TYA, reverse transcriptase, integrase domains in various combinations;COG2801,Transposase and inactivated derivatives	GO:0015074,biological_process,DNA integration;GO:0008270,molecular_function,zinc ion binding;GO:0003676,molecular_function,nucleic acid binding	-
LOC_Os04g54560	0.945912	0.909517	1.28195	0.495638	0.474392	0.563412	1.04781	0.482001	15.2525	0.00357173	0.0183345	B8AV67,Uncharacterized protein	-	PF02458,Transferase family	IPR023213,Chloramphenicol acetyltransferase-like domain superfamily;IPR003480,Transferase	ENOG41103WV,-;ENOG410JXJI,-	GO:0016747,molecular_function,transferase activity, transferring acyl groups other than amino-acyl groups	-
LOC_Os04g54590	176.363	189.126	143.752	58.7232	56.8318	57.314	1.5706	6.58665	268.931	5.03565e-08	1.672e-05	Q0J9P5,Os04g0638700 protein	XP_015634221.1,uncharacterized protein LOC4337154 isoform X1;XP_015634222.1,-	-	-	ENOG41105WF,-;ENOG410JVHQ,-	-	-
LOC_Os04g54800	8.50209	8.08207	8.11813	3.88359	3.42028	1.9796	1.42366	3.01193	46.2905	9.22558e-05	0.00158638	Q01HY3,OSIGBa0138H21-OSIGBa0138E01.13 protein	-	PF01202,Shikimate kinase	IPR000623,Shikimate kinase/Threonine synthase-like 1;IPR031322,Shikimate kinase/gluconokinase;IPR023000,Shikimate kinase, conserved site;IPR027417,P-loop containing nucleoside triphosphate hydrolase	ENOG410IHYX,-;COG0703,Shikimate kinase	-	-
LOC_Os04g54810	3.92244	2.32009	2.67134	0.564966	0.485805	0.56671	2.47613	2.39753	124.836	1.38101e-06	0.000121736	B8AV76,Uncharacterized protein	-	PF14310,ibronectin type III-like domain;PF00933,lycosyl hydrolase family 3 N terminal domain;PF01915,lycosyl hydrolase family 3 C-terminal domain	IPR036962,Glycoside hydrolase, family 3, N-terminal domain superfamily;IPR036881,Glycoside hydrolase family 3 C-terminal domain superfamily;IPR017853,Glycoside hydrolase superfamily;IPR013783,Immunoglobulin-like fold;IPR002772,Glycoside hydrolase family 3 C-terminal domain;IPR026891,Fibronectin type III-like domain;IPR001764,Glycoside hydrolase, family 3, N-terminal	COG1472,Beta-glucosidase-related glycosidases;ENOG410IE0I,-	GO:0004553,molecular_function,hydrolase activity, hydrolyzing O-glycosyl compounds;GO:0005975,biological_process,carbohydrate metabolic process;GO:0016787,molecular_function,hydrolase activity	-
LOC_Os04g55610	5.35883	7.50494	6.65976	2.82536	3.87667	2.66452	1.06248	0.551228	15.4806	0.00341704	0.0177909	A2XYB2,Uncharacterized protein	-	-	-	ENOG41104JC,-;ENOG410JWVU,-	GO:0016021,cellular_component,integral component of membrane;GO:0016020,cellular_component,membrane	-
LOC_Os04g56060	0.697721	0.315706	0.627023	0.0737327	0.0290591	0.117341	2.93653	-0.852179	25.8572	0.000653117	0.00583001	Q0J9G2,Os04g0654600 protein	XP_015634276.1,probable receptor-like serine/threonine-protein kinase At5g57670	PF07714,Protein tyrosine kinase	IPR001245,Serine-threonine/tyrosine-protein kinase, catalytic domain;IPR017441,Protein kinase, ATP binding site;IPR011009,Protein kinase-like domain superfamily;IPR008271,Serine/threonine-protein kinase, active site;IPR000719,Protein kinase domain	COG0515,Serine/threonine protein kinase;KOG1187,Serine/threonine protein kinase	GO:0004672,molecular_function,protein kinase activity;GO:0004675,molecular_function,transmembrane receptor protein serine/threonine kinase activity;GO:0007166,biological_process,cell surface receptor signaling pathway;GO:0005886,cellular_component,plasma membrane;GO:0004674,molecular_function,protein serine/threonine kinase activity;GO:0006468,biological_process,protein phosphorylation;GO:0000166…	-
LOC_Os04g56990	23.3494	33.6706	45.5765	18.4367	14.2955	12.4423	1.20137	6.09421	17.3322	0.00753906	0.0309595	A0A0D3G1C3,Uncharacterized protein	-	PF14379,MYB-CC type transfactor, LHEQLE motif;PF00249,Myb-like DNA-binding domain	IPR009057,Homeobox-like domain superfamily;IPR006447,Myb domain, plants;IPR001005,SANT/Myb domain;IPR025756,MYB-CC type transcription factor, LHEQLE-containing domain;IPR017930,Myb domain	-	GO:0006355,biological_process,regulation of transcription, DNA-templated;GO:0003677,molecular_function,DNA binding;GO:0005634,cellular_component,nucleus;GO:0006351,biological_process,transcription, DNA-templated	-
LOC_Os04g57800	1.3445	1.15903	1.73646	0.478913	0.459556	0.441832	1.63174	1.48532	57.9116	3.24568e-05	0.000824752	Q7XQ98,OSJNBa0018M05.10 protein	XP_015635827.1,-;XP_015635831.1,-;XP_015635830.1,-;XP_015635828.1,-;XP_015635829.1,-;XP_015635826.1,BTB/POZ domain-containing protein At3g19850;XP_015635833.1,-	PF03000,NPH3 family	IPR027356,NPH3 domain;IPR000210,BTB/POZ domain;IPR011333,SKP1/BTB/POZ domain superfamily	ENOG410YE7G,-;ENOG410IVEG,-	-	-
LOC_Os04g58200	157.151	146.547	193.163	73.9171	58.1617	27.5947	1.65754	7.51608	18.4803	0.00806203	0.0324607	A2XZ01,Uncharacterized protein	-	PF08659,KR domain;PF13561,noyl-(Acyl carrier protein) reductase;PF00106,short chain dehydrogenase	IPR036291,NAD(P)-binding domain superfamily;IPR005979,Light-dependent protochlorophyllide reductase;IPR002347,Short-chain dehydrogenase/reductase SDR	COG1028,Dehydrogenases with different specificities (related to short-chain alcohol dehydrogenases);KOG1208,Dehydrogenases with different specificities (related to short-chain alcohol dehydrogenases)	GO:0015995,biological_process,chlorophyll biosynthetic process;GO:0009536,cellular_component,plastid;GO:0015979,biological_process,photosynthesis;GO:0016491,molecular_function,oxidoreductase activity;GO:0016630,molecular_function,protochlorophyllide reductase activity;GO:0009507,cellular_component,chloroplast;GO:0055114,biological_process,oxidation-reduction process	-
LOC_Os04g58320	44.1842	48.5355	42.8833	23.8738	23.5501	20.4962	1.01095	5.48385	163.137	4.40895e-07	6.0161e-05	Q0J8Z1,Os04g0679800 protein	-	-	-	KOG1039,Predicted E3 ubiquitin ligase;ENOG410XRM0,-	-	-
LOC_Os04g58890	11.1429	7.62401	24.1625	4.59367	5.23197	6.55042	1.40871	3.86013	8.36282	0.0331655	0.0882731	A0A0E0PG14,Uncharacterized protein	-	-	-	-	-	-
LOC_Os04g59520	13.9961	12.4288	10.7071	4.99037	4.10325	3.22243	1.60555	5.0456	103.161	9.49671e-06	0.000366955	Q7XKA3,OSJNBb0020J19.7 protein	XP_015636348.1,protein QUIRKY	PF00168,C2 domain;PF08372,Plant phosphoribosyltransferase C-terminal	IPR013583,Phosphoribosyltransferase C-terminal;IPR000008,C2 domain;IPR035892,C2 domain superfamily	ENOG410XRQN,-;ENOG410IHY7,-	GO:0016021,cellular_component,integral component of membrane;GO:0016020,cellular_component,membrane	-
LOC_Os05g02670	5.89429	6.03957	5.91609	2.48157	2.58044	1.861	1.37921	3.97828	128.283	1.23042e-06	0.000115082	A0A0E0PGR4,Uncharacterized protein	-	PF00225,Kinesin motor domain	IPR027640,Kinesin-like protein;IPR019821,Kinesin motor domain, conserved site;IPR001752,Kinesin motor domain;IPR036961,Kinesin motor domain superfamily;IPR027417,P-loop containing nucleoside triphosphate hydrolase	-	GO:0003777,molecular_function,microtubule motor activity;GO:0003774,molecular_function,motor activity;GO:0008017,molecular_function,microtubule binding;GO:0007018,biological_process,microtubule-based movement;GO:0000166,molecular_function,nucleotide binding;GO:0005524,molecular_function,ATP binding	-
LOC_Os05g02820	23.0285	24.2333	20.9211	9.37117	8.06465	6.57102	1.51984	5.54824	168.713	4.62144e-07	6.17908e-05	B9FGI8,Uncharacterized protein	XP_015640591.1,WEB family protein At3g02930, chloroplastic-like	-	-	ENOG410IKUH,-;ENOG410Y9W9,-	-	-
LOC_Os05g03174	13.9936	14.3916	11.3413	6.23105	7.00125	6.4681	1.02354	4.50411	95.4006	4.26958e-06	0.000230179	A0A023ND31,Glycosyltransferases	XP_015640167.1,probable glucuronosyltransferase Os05g0123100	PF03360,lycosyltransferase family 43	IPR005027,Glycosyl transferase, family 43;IPR029044,Nucleotide-diphospho-sugar transferases	ENOG410XP79,-;KOG1476,Beta-1,3-glucuronyltransferase B3GAT1/SQV-8	GO:0005794,cellular_component,Golgi apparatus;GO:0071555,biological_process,cell wall organization;GO:0016740,molecular_function,transferase activity;GO:0000139,cellular_component,Golgi membrane;GO:0015018,molecular_function,galactosylgalactosylxylosylprotein 3-beta-glucuronosyltransferase activity;GO:0016020,cellular_component,membrane;GO:0016021,cellular_component,integral component of membrane	-
LOC_Os05g03450	0.869086	1.10154	1.22002	0.484954	0.633981	0.351376	1.12141	1.04881	18.0894	0.00212008	0.0128808	Q6L4L2,Os05g0125200 protein	-	PF00069,Protein kinase domain;PF00139,Legume lectin domain	IPR008271,Serine/threonine-protein kinase, active site;IPR013320,Concanavalin A-like lectin/glucanase domain superfamily;IPR011009,Protein kinase-like domain superfamily;IPR017441,Protein kinase, ATP binding site;IPR001220,Legume lectin domain;IPR000719,Protein kinase domain	COG0515,Serine/threonine protein kinase;ENOG410IGPW,-	GO:0016301,molecular_function,kinase activity;GO:0005524,molecular_function,ATP binding;GO:0030246,molecular_function,carbohydrate binding;GO:0004672,molecular_function,protein kinase activity;GO:0016020,cellular_component,membrane;GO:0006468,biological_process,protein phosphorylation;GO:0016310,biological_process,phosphorylation;GO:0016021,cellular_component,integral component of membrane	-
LOC_Os05g03460	1.10566	1.06312	1.19116	0.577421	0.546166	0.539105	1.02589	0.215905	15.801	0.00321331	0.0171245	I1PS32,Uncharacterized protein	-	PF00069,Protein kinase domain	IPR011009,Protein kinase-like domain superfamily;IPR017441,Protein kinase, ATP binding site;IPR008271,Serine/threonine-protein kinase, active site;IPR000719,Protein kinase domain	COG0515,Serine/threonine protein kinase;KOG1187,Serine/threonine protein kinase	GO:0004672,molecular_function,protein kinase activity;GO:0006468,biological_process,protein phosphorylation;GO:0000166,molecular_function,nucleotide binding;GO:0005524,molecular_function,ATP binding;GO:0004674,molecular_function,protein serine/threonine kinase activity	-
LOC_Os05g03610	34.9602	41.7578	28.2255	13.2994	12.258	10.6058	1.54948	5.8557	119.945	5.66503e-06	0.000272606	Q75IL8,Phosphoinositide phospholipase C	XP_015640813.1,phosphoinositide phospholipase C 2	PF00387,Phosphatidylinositol-specific phospholipase C, Y domain;PF00168,C2 domain;PF00388,Phosphatidylinositol-specific phospholipase C, X domain	IPR000909,Phosphatidylinositol-specific phospholipase C, X domain;IPR001192,Phosphoinositide phospholipase C family;IPR017946,PLC-like phosphodiesterase, TIM beta/alpha-barrel domain superfamily;IPR000008,C2 domain;IPR035892,C2 domain superfamily;IPR011992,EF-hand domain pair;IPR001711,Phospholipase C, phosphatidylinositol-specific, Y domain	KOG0169,Phosphoinositide-specific phospholipase C;ENOG410XPSW,-	GO:0006629,biological_process,lipid metabolic process;GO:0004435,molecular_function,phosphatidylinositol phospholipase C activity;GO:0016787,molecular_function,hydrolase activity;GO:0035556,biological_process,intracellular signal transduction;GO:0004871,molecular_function,signal transducer activity;GO:0008081,molecular_function,phosphoric diester hydrolase activity;GO:0005622,cellular_component,i…	K05857,ko04919,Thyroid hormone signaling pathway;K05857,ko04933,AGE-RAGE signaling pathway in diabetic complications;K05857,ko04070,Phosphatidylinositol signaling system;K05857,ko00562,Inositol phosphate metabolism;K05857,ko04020,Calcium signaling pathway
LOC_Os05g04380	16.0836	12.98	13.2295	3.25665	3.03122	1.58056	2.43556	3.89521	98.6286	1.89513e-05	0.000573781	Q6AVZ8,Peroxidase	XP_015640294.1,peroxidase 2	PF00141,Peroxidase	IPR019794,Peroxidase, active site;IPR002016,Haem peroxidase, plant/fungal/bacterial;IPR033905,Secretory peroxidase;IPR010255,Haem peroxidase;IPR019793,Peroxidases heam-ligand binding site;IPR000823,Plant peroxidase	ENOG41107NU,-;ENOG410JTPF,-	GO:0009664,biological_process,plant-type cell wall organization;GO:0009505,cellular_component,plant-type cell wall;GO:0046872,molecular_function,metal ion binding;GO:0098869,biological_process,cellular oxidant detoxification;GO:0016491,molecular_function,oxidoreductase activity;GO:0009506,cellular_component,plasmodesma;GO:0006979,biological_process,response to oxidative stress;GO:0042744,biologic…	-
LOC_Os05g04500	12.2992	8.6091	9.46555	1.23233	0.920231	0.504629	3.51909	2.97131	159.108	1.60836e-06	0.000127657	Q6AVZ3,Peroxidase	XP_015637818.1,peroxidase 5	PF00141,Peroxidase	IPR000823,Plant peroxidase;IPR019793,Peroxidases heam-ligand binding site;IPR033905,Secretory peroxidase;IPR010255,Haem peroxidase;IPR002016,Haem peroxidase, plant/fungal/bacterial	ENOG410JU9J,-;ENOG411072Z,-	GO:0004601,molecular_function,peroxidase activity;GO:0009505,cellular_component,plant-type cell wall;GO:0046872,molecular_function,metal ion binding;GO:0098869,biological_process,cellular oxidant detoxification;GO:0016491,molecular_function,oxidoreductase activity;GO:0009506,cellular_component,plasmodesma;GO:0006979,biological_process,response to oxidative stress;GO:0042744,biological_process,hyd…	K00430,ko00940,Phenylpropanoid biosynthesis
LOC_Os05g04584	19.5233	18.9253	14.4453	8.23579	7.92034	6.1907	1.25532	4.60321	83.955	7.68082e-06	0.000323355	Q75L39,Os05g0136900 protein	XP_015640272.1,3'-N-debenzoyl-2'-deoxytaxol N-benzoyltransferase	PF02458,Transferase family	IPR023213,Chloramphenicol acetyltransferase-like domain superfamily;IPR003480,Transferase	ENOG410YE2Y,-;ENOG410IKRE,-	GO:0016747,molecular_function,transferase activity, transferring acyl groups other than amino-acyl groups;GO:0016410,molecular_function,N-acyltransferase activity	-
LOC_Os05g04720	4.98473	5.25677	4.12071	1.73324	2.04928	2.45186	1.21271	-0.361238	13.4886	0.00511098	0.0235806	A0A0E0H943,Uncharacterized protein	-	-	-	-	-	-
LOC_Os05g04740	9.15753	7.86178	6.46508	3.24787	3.49917	3.91338	1.15073	3.42823	61.9095	2.48951e-05	0.000692683	I1PSA2,Uncharacterized protein	-	PF00010,Helix-loop-helix DNA-binding domain	IPR011598,Myc-type, basic helix-loop-helix (bHLH) domain;IPR036638,Helix-loop-helix DNA-binding domain superfamily	ENOG410JTNU,-;ENOG41107PA,-	GO:0046983,molecular_function,protein dimerization activity;GO:0080113,biological_process,regulation of seed growth;GO:0005634,cellular_component,nucleus	-
LOC_Os05g05030	6.91831	6.81637	4.4197	1.91802	1.5723	1.87214	1.77251	1.66312	62.4891	2.39863e-05	0.000680705	Q75KL9,Os05g0142100 protein	-	-	-	ENOG410JV3F,-;ENOG411069Q,-	-	-
LOC_Os05g05040	16.734	36.7416	27.5922	10.8637	12.6232	11.1285	1.24048	3.66895	20.9254	0.0027868	0.0155427	I1PSC2,Uncharacterized protein	-	-	-	ENOG41105DU,-;ENOG410JW0E,-	-	-
LOC_Os05g05060	26.4443	29.93	26.1112	9.00853	8.57451	6.58217	1.78335	3.68997	188.627	2.35801e-07	3.94758e-05	A0A0E0PHB6,Uncharacterized protein	-	-	-	-	-	-
LOC_Os05g05290	0.989441	1.90274	1.46285	0.478566	0.754438	0.36267	1.43379	-0.0846389	13.6137	0.00497781	0.0231269	A0A0E0H9A9,Uncharacterized protein	-	-	-	-	-	-
LOC_Os05g06110	2.4164	1.84864	1.95714	0.311425	0.379368	0.270334	2.69444	1.97	189.418	2.31569e-07	3.90959e-05	I1PSJ5,Uncharacterized protein	-	PF00626,elsolin repeat	IPR030010,Villin-1-like, plant;IPR007123,Gelsolin-like domain;IPR007122,Villin/Gelsolin;IPR029006,ADF-H/Gelsolin-like domain superfamily	KOG0443,Actin regulatory proteins (gelsolin/villin family);ENOG410XR0A,-	GO:0015629,cellular_component,actin cytoskeleton;GO:0051015,molecular_function,actin filament binding;GO:0030835,biological_process,negative regulation of actin filament depolymerization;GO:0051017,biological_process,actin filament bundle assembly;GO:0003779,molecular_function,actin binding	-
LOC_Os05g06399	3.53646	3.47432	3.94034	1.86454	1.41525	1.2089	1.30005	1.22014	35.0375	0.000221415	0.00277423	C7JA13,Os12g0413201 protein	-	-	-	-	-	-
LOC_Os05g06720	7.62253	8.49302	6.3455	1.34163	1.00281	1.15346	2.6983	2.52778	238.233	8.55265e-08	2.15678e-05	A2Y0M7,Uncharacterized protein	-	PF00657,SL-like Lipase/Acylhydrolase	IPR001087,GDSL lipase/esterase;IPR036514,SGNH hydrolase superfamily	-	GO:0016788,molecular_function,hydrolase activity, acting on ester bonds	-
LOC_Os05g06920	111.985	79.4016	100.859	25.1766	26.7161	38.0752	1.71065	7.07793	64.9813	0.000170639	0.00239231	A2Y0P2,Uncharacterized protein	-	PF13328,HD domain;PF13499,-hand domain pair;PF04607,Region found in RelA / SpoT proteins	IPR002048,EF-hand domain;IPR018247,EF-Hand 1, calcium-binding site;IPR003607,HD/PDEase domain;IPR011992,EF-hand domain pair;IPR007685,RelA/SpoT	KOG1157,Predicted guanosine polyphosphate pyrophosphohydrolase/synthase;COG0317,Guanosine polyphosphate pyrophosphohydrolases/synthetases	GO:0015969,biological_process,guanosine tetraphosphate metabolic process;GO:0008728,molecular_function,GTP diphosphokinase activity;GO:0005509,molecular_function,calcium ion binding	-
LOC_Os05g06970	0.567286	0.954554	1.8871	0.509565	0.334711	0.135157	1.80403	0.138533	10.5821	0.0108618	0.0399768	Q75IS1,Peroxidase	XP_015637544.1,peroxidase 5	PF00141,Peroxidase	IPR019794,Peroxidase, active site;IPR002016,Haem peroxidase, plant/fungal/bacterial;IPR033905,Secretory peroxidase;IPR010255,Haem peroxidase;IPR019793,Peroxidases heam-ligand binding site;IPR000823,Plant peroxidase	ENOG4111FDS,-;ENOG410JUJM,-	GO:0004601,molecular_function,peroxidase activity;GO:0009505,cellular_component,plant-type cell wall;GO:0046872,molecular_function,metal ion binding;GO:0098869,biological_process,cellular oxidant detoxification;GO:0016491,molecular_function,oxidoreductase activity;GO:0005576,cellular_component,extracellular region;GO:0006979,biological_process,response to oxidative stress;GO:0042744,biological_pr…	K00430,ko00940,Phenylpropanoid biosynthesis
LOC_Os05g07060	12.8816	13.2311	15.1762	2.94037	1.7168	1.67534	2.72354	3.16887	161.991	6.35866e-07	7.54031e-05	Q0DKH4,Os05g0163300 protein	XP_015638718.1,fasciclin-like arabinogalactan protein 11	PF02469,asciclin domain	IPR036378,FAS1 domain superfamily;IPR000782,FAS1 domain	ENOG410IWWT,-;ENOG410YFHZ,-	-	-
LOC_Os05g09740	3.44035	2.89448	4.11758	0.607022	0.913445	0.175643	2.59526	1.19141	36.5021	0.000286178	0.00332046	A2Y180,Uncharacterized protein	-	PF03767,HAD superfamily, subfamily IIIB (Acid phosphatase)	IPR014403,Vegetative storage protein/acid phosphatase;IPR023214,HAD superfamily;IPR036412,HAD-like superfamily;IPR005519,Acid phosphatase, class B-like	ENOG4111XE3,-	-	-
LOC_Os05g10210	5.20178	1.99503	6.59608	1.81125	0.744874	0.167101	2.35636	1.69828	8.4899	0.030528	0.082994	A0A0E0PIJ0,Uncharacterized protein	-	PF03767,HAD superfamily, subfamily IIIB (Acid phosphatase)	IPR014403,Vegetative storage protein/acid phosphatase;IPR023214,HAD superfamily;IPR036412,HAD-like superfamily;IPR005519,Acid phosphatase, class B-like;IPR010028,Acid phosphatase, plant	-	GO:0003993,molecular_function,acid phosphatase activity;GO:0016311,biological_process,dephosphorylation	-
LOC_Os05g10370	6.78336	6.98825	9.28273	2.82896	3.28047	1.15439	1.6717	2.52431	23.7648	0.00175483	0.0113108	Q60DS2,Os05g0192100 protein	-	-	IPR023214,HAD superfamily	-	-	-
LOC_Os05g10670	19.9677	20.7236	19.1401	10.3235	11.3425	7.58267	1.04625	5.06259	68.7639	1.88143e-05	0.00057116	A0A0E0HAQ7,Uncharacterized protein	-	PF00642,Zinc finger C-x8-C-x5-C-x3-H type (and similar)	IPR000571,Zinc finger, CCCH-type	-	GO:0046872,molecular_function,metal ion binding	-
LOC_Os05g11010	9.69486	9.01622	8.40689	2.52211	2.32558	2.85256	1.83031	2.91259	183.883	2.63243e-07	4.20638e-05	A0A0D9ZVE9,Uncharacterized protein	-	PF03168,Late embryogenesis abundant protein	IPR004864,Late embryogenesis abundant protein, LEA-14	-	GO:0016021,cellular_component,integral component of membrane;GO:0016020,cellular_component,membrane	-
LOC_Os05g11300	3.65332	2.5248	1.80043	1.12805	0.808326	0.544006	1.68749	0.116053	19.5714	0.00165122	0.0108288	Q6L4P7,Uncharacterized protein	XP_015638946.1,uncharacterized protein LOC107278662	PF07911,Protein of unknown function (DUF1677)	IPR012876,Protein of unknown function DUF1677, plant	ENOG410YRSK,-;ENOG410J1R2,-	-	-
LOC_Os05g11900	6.46779	7.1612	8.30671	2.28867	3.74675	2.98853	1.28865	1.86741	36.5369	0.000189752	0.00254523	A2Y1J0,Uncharacterized protein	-	-	-	ENOG410J0NG,-;ENOG410YUNQ,-	GO:0016021,cellular_component,integral component of membrane;GO:0016020,cellular_component,membrane	-
LOC_Os05g11950	41.7051	37.0944	38.3803	14.2214	12.4867	6.05441	1.85337	5.41919	36.2885	0.001397	0.00969046	Q75IK2,Os05g0210100 protein	XP_015639826.1,GDSL esterase/lipase At1g28580	PF00657,SL-like Lipase/Acylhydrolase	IPR001087,GDSL lipase/esterase;IPR036514,SGNH hydrolase superfamily;IPR035669,GDSL lipase/esterase-like, plant	ENOG410JSIH,-;ENOG41108S2,-	GO:0016788,molecular_function,hydrolase activity, acting on ester bonds	-
LOC_Os05g11990	7.34994	4.93786	5.47682	1.30577	0.923435	0.686211	2.61938	3.12178	117.476	4.11407e-06	0.000227037	A0A0E0PIX7,Uncharacterized protein	-	PF00085,Thioredoxin;PF00515,Tetratricopeptide repeat;PF13432,Tetratricopeptide repeat	IPR001440,Tetratricopeptide repeat 1;IPR013026,Tetratricopeptide repeat-containing domain;IPR019734,Tetratricopeptide repeat;IPR013766,Thioredoxin domain;IPR011990,Tetratricopeptide-like helical domain superfamily;IPR036249,Thioredoxin-like superfamily	-	GO:0045454,biological_process,cell redox homeostasis;GO:0005623,cellular_component,cell	-
LOC_Os05g12400	6.12704	4.58486	4.32083	1.58891	0.780494	0.219883	2.54631	1.97678	21.3838	0.00336508	0.0176512	B8AZ78,Uncharacterized protein	-	PF03181,BURP domain	IPR004873,BURP domain	-	-	-
LOC_Os05g12630	76.6522	66.3744	45.407	18.1773	18.6655	14.3204	1.89219	5.82692	88.9862	5.35945e-05	0.00115303	A2Y1M9,Uncharacterized protein	-	PF03181,BURP domain	IPR004873,BURP domain	ENOG410JUES,-;ENOG41106Y2,-	-	-
LOC_Os05g12640	2.65486	9.38808	2.44373	1.18251	0.901017	0.752756	2.36203	2.17813	14.1051	0.0106867	0.0395066	E0X6X2,BURP domain-containing protein 2	XP_015639803.1,BURP domain-containing protein 2	PF03181,BURP domain	IPR004873,BURP domain	ENOG410JUES,-;ENOG41106Y2,-	-	-
LOC_Os05g12730	0.943523	1.66324	1.42596	0	0	0	8.57535	-0.395446	103.559	1.86364e-05	0.000568568	A0A0D9ZVT8,Uncharacterized protein	-	PF11835,omain of unknown function (DUF3355)	IPR021790,Domain of unknown function DUF3355	-	-	-
LOC_Os05g14330	0.386371	0.551265	0.208838	0	0	0.0237557	5.51854	-0.810129	42.5611	0.000107142	0.00175822	Q75G97,Uncharacterized protein	-	PF00078,Reverse transcriptase (RNA-dependent DNA polymerase)	IPR036397,Ribonuclease H superfamily;IPR001584,Integrase, catalytic core;IPR000477,Reverse transcriptase domain;IPR012337,Ribonuclease H-like superfamily	KOG0017,FOG: Transposon-encoded proteins with TYA, reverse transcriptase, integrase domains in various combinations;COG2801,Transposase and inactivated derivatives	GO:0003676,molecular_function,nucleic acid binding;GO:0015074,biological_process,DNA integration	-
LOC_Os05g15770	1555.41	1418.03	1481.02	639.561	553.725	628.829	1.3021	10.429	214.774	1.34315e-07	2.73043e-05	A0A0E0DNU4,Uncharacterized protein	-	PF00704,lycosyl hydrolases family 18	IPR017853,Glycoside hydrolase superfamily;IPR001223,Glycoside hydrolase family 18, catalytic domain	-	GO:0005975,biological_process,carbohydrate metabolic process	-
LOC_Os05g15810	0.632887	0.592731	0.518483	0.029532	0.011639	0.0469983	4.34416	0.366462	112.628	2.13233e-06	0.000152807	Q5WMW8,Putative polyprotein	-	PF00665,Integrase core domain;PF07727,Reverse transcriptase (RNA-dependent DNA polymerase);PF14223,gag-polypeptide of LTR copia-type;PF13976,AG-pre-integrase domain;PF00098,Zinc knuckle	IPR013103,Reverse transcriptase, RNA-dependent DNA polymerase;IPR001584,Integrase, catalytic core;IPR036875,Zinc finger, CCHC-type superfamily;IPR001878,Zinc finger, CCHC-type;IPR036397,Ribonuclease H superfamily;IPR025724,GAG-pre-integrase domain;IPR012337,Ribonuclease H-like superfamily	ENOG410XP5C,-;ENOG410IRPG,-	GO:0003676,molecular_function,nucleic acid binding;GO:0016020,cellular_component,membrane;GO:0016021,cellular_component,integral component of membrane;GO:0008270,molecular_function,zinc ion binding;GO:0015074,biological_process,DNA integration	-
LOC_Os05g16430	23.7163	26.7446	28.8933	12.6494	12.9963	5.40632	1.37031	5.65896	15.7139	0.0103356	0.0386386	I1PTU1,Uncharacterized protein	-	PF11721,i-glucose binding within endoplasmic reticulum;PF00069,Protein kinase domain	IPR032675,Leucine-rich repeat domain superfamily;IPR011009,Protein kinase-like domain superfamily;IPR017441,Protein kinase, ATP binding site;IPR008271,Serine/threonine-protein kinase, active site;IPR021720,Malectin;IPR000719,Protein kinase domain	COG0515,Serine/threonine protein kinase;COG4886,Leucine-rich repeat (LRR) protein	GO:0005524,molecular_function,ATP binding;GO:0006468,biological_process,protein phosphorylation;GO:0004672,molecular_function,protein kinase activity;GO:0016021,cellular_component,integral component of membrane;GO:0016020,cellular_component,membrane	-
LOC_Os05g19030	2.35881	1.90516	2.39933	0.949222	0.868449	0.575477	1.48594	1.47201	42.9733	0.000103294	0.00171338	B9FJU4,Uncharacterized protein	XP_015637389.1,uncharacterized protein LOC4338267 isoform X1	-	-	ENOG410IFZ6,-;ENOG410YD8R,-	-	-
LOC_Os05g19110	6.67459	7.27661	7.95532	2.52363	2.67909	3.42035	1.35919	3.43005	84.2032	7.15537e-06	0.000309966	Q6ATF5,Os05g0273500 protein	XP_015637852.1,uncharacterized protein LOC4338269 isoform X1	-	-	ENOG410JVDR,-;ENOG4110609,-	GO:0016021,cellular_component,integral component of membrane;GO:0016020,cellular_component,membrane	-
LOC_Os05g22840	190.432	106.519	387.76	72.6197	33.6489	36.6255	2.28367	6.16246	12.7257	0.0187241	0.0584447	A0A287I605,Uncharacterized protein	-	-	-	-	-	-
LOC_Os05g23050	1.18302	0.915552	0.625676	0.0259183	0	0	6.55758	0.143657	94.8379	4.37583e-06	0.000233714	B7E9R2,Os05g0296200 protein	XP_015639023.1,uncharacterized protein LOC4338327	-	-	-	-	-
LOC_Os05g24520	1.60153	2.35386	1.55598	0.780941	0.809946	0.370665	1.49032	0.930225	21.9269	0.00114	0.00847665	Q2R2G1,Retrotransposon protein, putative, unclassified	-	PF00665,Integrase core domain;PF13456,Reverse transcriptase-like;PF00078,Reverse transcriptase (RNA-dependent DNA polymerase)	IPR021109,Aspartic peptidase domain superfamily;IPR001584,Integrase, catalytic core;IPR036397,Ribonuclease H superfamily;IPR002156,Ribonuclease H domain;IPR000477,Reverse transcriptase domain;IPR012337,Ribonuclease H-like superfamily	KOG0017,FOG: Transposon-encoded proteins with TYA, reverse transcriptase, integrase domains in various combinations;COG2801,Transposase and inactivated derivatives	GO:0015074,biological_process,DNA integration;GO:0090502,biological_process,RNA phosphodiester bond hydrolysis, endonucleolytic;GO:0004523,molecular_function,RNA-DNA hybrid ribonuclease activity;GO:0003676,molecular_function,nucleic acid binding	-
LOC_Os05g27350	1.14014	1.00857	2.4723	0.737376	0.71038	0.478087	1.27294	0.750744	10.8608	0.00926289	0.0357696	Q5WMP0,Os05g0339300 protein	-	-	-	-	GO:0016021,cellular_component,integral component of membrane;GO:0016020,cellular_component,membrane	-
LOC_Os05g28520	15.516	15.6961	17.7552	8.18288	6.51238	6.46926	1.22533	4.77205	117.287	1.79763e-06	0.000136169	B8AX26,Uncharacterized protein	-	PF07714,Protein tyrosine kinase	IPR001245,Serine-threonine/tyrosine-protein kinase, catalytic domain;IPR011009,Protein kinase-like domain superfamily;IPR000719,Protein kinase domain	COG0515,Serine/threonine protein kinase;KOG1187,Serine/threonine protein kinase	GO:0006468,biological_process,protein phosphorylation;GO:0004672,molecular_function,protein kinase activity;GO:0005524,molecular_function,ATP binding	-
LOC_Os05g30454	1.35755	1.74043	1.72832	1.16861	0.760934	0.431251	1.04349	0.581633	9.10054	0.0145149	0.0488493	A0A0D3G6R7,Thiamine pyrophosphokinase	-	PF04263,Thiamin pyrophosphokinase, catalytic domain;PF04265,Thiamin pyrophosphokinase, vitamin B1 binding domain	IPR007371,Thiamin pyrophosphokinase, catalytic domain;IPR007373,Thiamin pyrophosphokinase, thiamin-binding domain;IPR036759,Thiamin pyrophosphokinase, catalytic domain superfamily;IPR036371,Thiamin pyrophosphokinase, thiamin-binding domain superfamily;IPR016966,Thiamin pyrophosphokinase, eukaryotic;IPR006282,Thiamin pyrophosphokinase	-	GO:0006772,biological_process,thiamine metabolic process;GO:0016301,molecular_function,kinase activity;GO:0030975,molecular_function,thiamine binding;GO:0016740,molecular_function,transferase activity;GO:0004788,molecular_function,thiamine diphosphokinase activity;GO:0005524,molecular_function,ATP binding;GO:0009229,biological_process,thiamine diphosphate biosynthetic process;GO:0000166,molecular…	-
LOC_Os05g30700	14.9016	15.1263	13.4214	7.86433	6.05895	6.4791	1.10446	4.20871	93.0375	4.73827e-06	0.000248079	B7E9F7,Os05g0369900 protein	XP_015640366.1,uncharacterized protein LOC9270995 isoform X2	PF03081,xo70 exocyst complex subunit	IPR016159,Cullin repeat-like-containing domain superfamily;IPR004140,Exocyst complex component Exo70	-	GO:0000145,cellular_component,exocyst;GO:0006887,biological_process,exocytosis	-
LOC_Os05g31670	4.51957	4.48148	2.61016	2.25187	1.29999	2.08629	1.05988	1.49582	13.681	0.00490793	0.0228662	A0A0D9ZYI2,Uncharacterized protein	-	PF05512,AWPM-19-like family	IPR008390,AWPM-19-like	-	GO:0016021,cellular_component,integral component of membrane;GO:0016020,cellular_component,membrane	-
LOC_Os05g32110	21.108	22.5892	19.2887	8.64462	9.27942	8.50103	1.26568	5.42227	276.302	4.47319e-08	1.53314e-05	A0A0E0PLV9,Uncharacterized protein	-	PF04833,COBRA-like protein	IPR006918,COBRA, plant	-	GO:0031225,cellular_component,anchored component of membrane;GO:0010215,biological_process,cellulose microfibril organization	-
LOC_Os05g32130	3.0838	2.01883	2.26347	1.65023	0.185822	0.500235	1.69964	-0.187879	7.4702	0.0245889	0.0712801	Q60E67,Os05g0386900 protein	XP_015639745.1,uncharacterized protein LOC4338659 isoform X2	-	-	ENOG410YT39,-;ENOG410J2EN,-	-	-
LOC_Os05g32500	9.18095	7.91851	7.82451	3.77278	4.22717	3.89798	1.07904	4.26072	123.855	1.42791e-06	0.000123153	A0A0E0PM15,Uncharacterized protein	-	PF03385,STELLO glycosyltransferases	IPR005049,STELLO-like	-	-	-
LOC_Os05g32960	0.48524	0.362888	0.557985	0.351115	0.152694	0.192682	1.03756	-0.0985867	7.13829	0.0254932	0.0729634	Q75HV8,Os05g0396900 protein	XP_015637876.1,uncharacterized protein LOC4338704	-	-	ENOG410IH8R,-;ENOG41103FS,-	-	-
LOC_Os05g33940	1.43891	1.89328	1.60486	0.697271	0.804304	0.974338	1.00872	1.18732	20.6493	0.00138841	0.0096443	Q6J657,Cell death associated protein	XP_015637419.1,probable carboxylesterase 15	PF07859,alpha/beta hydrolase fold	IPR013094,Alpha/beta hydrolase fold-3;IPR029058,Alpha/Beta hydrolase fold	COG0657,Esterase/lipase;KOG1515,Arylacetamide deacetylase	GO:0009056,biological_process,catabolic process;GO:0016787,molecular_function,hydrolase activity;GO:0008152,biological_process,metabolic process	-
LOC_Os05g34490	0.878202	1.13228	0.649194	0	0	0.0380424	6.05225	-0.325606	72.2832	1.33493e-05	0.000462511	Q6AT69,Uncharacterized protein	-	-	-	-	-	-
LOC_Os05g35266	5.17231	4.6883	4.22159	2.18324	2.02519	1.90673	1.21579	2.96616	95.3096	4.28654e-06	0.000230179	Q0DI03,Hexosyltransferase	XP_015639929.1,probable beta-1,3-galactosyltransferase 8 isoform X2;XP_015639930.1,-	PF01762,alactosyltransferase;PF13334,omain of unknown function (DUF4094)	IPR002659,Glycosyl transferase, family 31;IPR025298,Domain of unknown function DUF4094	ENOG410XV5H,-;KOG2288,Galactosyltransferases	GO:0016757,molecular_function,transferase activity, transferring glycosyl groups;GO:0008378,molecular_function,galactosyltransferase activity;GO:0006486,biological_process,protein glycosylation;GO:0016740,molecular_function,transferase activity;GO:0000139,cellular_component,Golgi membrane;GO:0016020,cellular_component,membrane;GO:0005794,cellular_component,Golgi apparatus;GO:0016021,cellular_comp…	-
LOC_Os05g35340	8.50203	7.67124	11.0012	3.40224	2.85292	2.26562	1.68689	2.34726	69.6939	1.54735e-05	0.000508614	A0A0P0WMP4,Os05g0427900 protein	-	PF01556,naJ C terminal domain	IPR002939,Chaperone DnaJ, C-terminal;IPR008971,HSP40/DnaJ peptide-binding	-	GO:0006457,biological_process,protein folding;GO:0051082,molecular_function,unfolded protein binding	-
LOC_Os05g36040	0.861544	1.04568	0.584676	0.279105	0.519995	0.242279	1.24807	0.563425	12.4742	0.00636919	0.0274232	Q33BH2,Retrotransposon, putative, centromere-specific	-	PF03732,Retrotransposon gag protein;PF00078,Reverse transcriptase (RNA-dependent DNA polymerase)	IPR005162,Retrotransposon gag domain;IPR000477,Reverse transcriptase domain	KOG0017,FOG: Transposon-encoded proteins with TYA, reverse transcriptase, integrase domains in various combinations;KOG1075,FOG: Reverse transcriptase;COG2801,Transposase and inactivated derivatives;ENOG410Y65V,-	-	-
LOC_Os05g36230	3.11993	4.04429	3.66738	0.0830364	0.0327257	0	6.46351	1.43733	216.484	1.29764e-07	2.69288e-05	B9FPT3,Uncharacterized protein	-	-	-	-	-	-
LOC_Os05g36240	1.39628	1.34256	1.47742	0	0	0	9.25199	0.248815	221.646	1.43416e-06	0.000123153	B9FJ66,Uncharacterized protein	-	-	-	ENOG41106NG,-;ENOG410JUQC,-	-	-
LOC_Os05g36930	13.7029	14.3774	14.4154	5.74672	5.74115	4.12612	1.45813	4.48237	140.655	8.31742e-07	8.86094e-05	Q60DG6,Histone deacetylase	-	PF00850,Histone deacetylase domain	IPR023696,Ureohydrolase domain superfamily;IPR023801,Histone deacetylase domain;IPR037138,Histone deacetylase domain superfamily;IPR000286,Histone deacetylase superfamily	KOG1343,Histone deacetylase complex, catalytic component HDA1;COG0123,Deacetylases, including yeast histone deacetylase and acetoin utilization protein	GO:0032041,molecular_function,NAD-dependent histone deacetylase activity (H3-K14 specific);GO:0016787,molecular_function,hydrolase activity;GO:0070932,biological_process,histone H3 deacetylation;GO:0006355,biological_process,regulation of transcription, DNA-templated;GO:0006351,biological_process,transcription, DNA-templated;GO:0006325,biological_process,chromatin organization;GO:0016575,biologic…	-
LOC_Os05g37730	13.5072	12.2494	14.9231	5.34023	5.20382	4.91862	1.4097	4.29907	190.238	2.27284e-07	3.87004e-05	A0A0E0PNA9,Uncharacterized protein	-	PF00249,Myb-like DNA-binding domain	IPR009057,Homeobox-like domain superfamily;IPR017877,Myb-like domain;IPR006447,Myb domain, plants;IPR001005,SANT/Myb domain;IPR017930,Myb domain	-	GO:0006355,biological_process,regulation of transcription, DNA-templated;GO:0003677,molecular_function,DNA binding;GO:0005634,cellular_component,nucleus;GO:0006351,biological_process,transcription, DNA-templated	-
LOC_Os05g38219	7.24652	7.16126	6.69606	3.75183	3.44186	2.93504	1.07252	4.15072	108.633	2.4817e-06	0.00016578	I1PW97,Uncharacterized protein	-	-	-	ENOG410JUGB,-;ENOG41106WP,-	-	-
LOC_Os05g38230	12.7536	12.4584	11.0037	4.94763	4.98606	2.97691	1.49987	3.92688	70.821	2.23181e-05	0.000646252	I1PW98,Uncharacterized protein	-	PF00248,Aldo/keto reductase family	IPR023210,NADP-dependent oxidoreductase domain;IPR018170,Aldo/keto reductase, conserved site;IPR020471,Aldo/keto reductase;IPR036812,NADP-dependent oxidoreductase domain superfamily	KOG1577,Aldo/keto reductase family proteins;COG0656,Aldo/keto reductases, related to diketogulonate reductase	GO:0055114,biological_process,oxidation-reduction process;GO:0016491,molecular_function,oxidoreductase activity	-
LOC_Os05g38250	1.29083	1.29632	0.791647	0.48956	0.345265	0.410054	1.4541	-0.0572765	18.6952	0.00191092	0.0120435	I1PW99,CASP-like protein	-	PF04535,omain of unknown function (DUF588)	IPR006702,Domain of unknown function DUF588	ENOG410JVRG,-;ENOG41105NR,-	GO:0005886,cellular_component,plasma membrane;GO:0016021,cellular_component,integral component of membrane;GO:0016020,cellular_component,membrane	-
LOC_Os05g39350	2.20644	2.50728	2.24065	0.690673	0.544407	0.684985	1.87294	1.61141	99.5698	3.57307e-06	0.000207114	B9FKP6,Os05g0470000 protein	XP_015637498.1,protein trichome birefringence-like 28	PF13839,SL/SGNH-like Acyl-Esterase family found in Pmr5 and Cas1p;PF14416,PMR5 N terminal Domain	IPR025846,PMR5 N-terminal domain;IPR026057,PC-Esterase;IPR029962,Trichome birefringence-like family	ENOG41107Y6,-;ENOG410JTDJ,-	GO:0016021,cellular_component,integral component of membrane;GO:0016020,cellular_component,membrane	-
LOC_Os05g39560	0.984519	1.25612	0.877076	0.10204	0.187671	0.324779	2.35618	0.209413	34.6835	0.000229812	0.00285253	A2Y5N5,Uncharacterized protein	-	PF02535,ZIP Zinc transporter	IPR003689,Zinc/iron permease;IPR004698,Zinc/iron permease, fungal/plant	KOG1558,Fe2+/Zn2+ regulated transporter;ENOG4111GP2,-	GO:0006829,biological_process,zinc ion transport;GO:0071577,biological_process,zinc ion transmembrane transport;GO:0055085,biological_process,transmembrane transport;GO:0030001,biological_process,metal ion transport;GO:0006811,biological_process,ion transport;GO:0005886,cellular_component,plasma membrane;GO:0005385,molecular_function,zinc ion transmembrane transporter activity;GO:0016020,cellular…	-
LOC_Os05g40170	1.28792	0.755612	0.430313	0.568632	0.386389	0.166426	1.14093	-0.0198257	5.14125	0.0496842	0.118796	A0A0E0PP05,Uncharacterized protein	-	PF11331,Probable zinc-ribbon domain	IPR021480,Probable zinc-ribbon domain, plant	-	-	-
LOC_Os05g40200	1.74233	1.21631	2.61125	0.846841	0.904086	0.636885	1.23398	1.94429	18.6335	0.0021124	0.0128537	A2Y5T2,Uncharacterized protein	-	PF00069,Protein kinase domain;PF08263,Leucine rich repeat N-terminal domain;PF00560,Leucine Rich Repeat	IPR001611,Leucine-rich repeat;IPR013210,Leucine-rich repeat-containing N-terminal, plant-type;IPR032675,Leucine-rich repeat domain superfamily;IPR011009,Protein kinase-like domain superfamily;IPR003591,Leucine-rich repeat, typical subtype;IPR017441,Protein kinase, ATP binding site;IPR000719,Protein kinase domain	ENOG4111F0S,-;ENOG410IEGP,-	GO:0004672,molecular_function,protein kinase activity;GO:0016020,cellular_component,membrane;GO:0006468,biological_process,protein phosphorylation;GO:0000166,molecular_function,nucleotide binding;GO:0005524,molecular_function,ATP binding;GO:0016021,cellular_component,integral component of membrane	-
LOC_Os05g40285	5.91391	5.68637	5.3641	2.96569	3.13398	2.17833	1.04471	2.00479	36.8235	0.000184345	0.0025004	Q5KQI3,Putative KH domain-like protein	-	PF00013,KH domain	IPR004087,K Homology domain;IPR004088,K Homology domain, type 1;IPR036612,K Homology domain, type 1 superfamily	-	GO:0003723,molecular_function,RNA binding;GO:0003676,molecular_function,nucleic acid binding	-
LOC_Os05g41760	4.72892	2.37379	7.8826	1.18687	1.60024	1.85569	1.70501	1.7025	14.9421	0.00599894	0.0263472	A2Y645,Uncharacterized protein	-	PF00847,AP2 domain	IPR036955,AP2/ERF domain superfamily;IPR001471,AP2/ERF domain;IPR016177,DNA-binding domain superfamily	ENOG410IZFN,-;ENOG41123N5,-	GO:0006355,biological_process,regulation of transcription, DNA-templated;GO:0003700,molecular_function,DNA binding transcription factor activity;GO:0003677,molecular_function,DNA binding;GO:0005634,cellular_component,nucleus;GO:0006351,biological_process,transcription, DNA-templated	-
LOC_Os05g42000	1.21684	1.60682	1.74307	0.524651	0.551392	0.170082	1.86878	1.0576	25.5922	0.000708387	0.00615191	A2Y668,Peroxidase	-	PF00141,Peroxidase	IPR000823,Plant peroxidase;IPR033905,Secretory peroxidase;IPR010255,Haem peroxidase;IPR002016,Haem peroxidase, plant/fungal/bacterial	ENOG41104RZ,-;ENOG410JWP2,-	GO:0046872,molecular_function,metal ion binding;GO:0098869,biological_process,cellular oxidant detoxification;GO:0016491,molecular_function,oxidoreductase activity;GO:0006979,biological_process,response to oxidative stress;GO:0055114,biological_process,oxidation-reduction process;GO:0042744,biological_process,hydrogen peroxide catabolic process;GO:0020037,molecular_function,heme binding;GO:000460…	-
LOC_Os05g42190	4.52832	3.28284	2.72757	0.193693	0.305349	0.205501	3.86738	0.846887	141.948	7.99922e-07	8.68932e-05	A2Y683,Uncharacterized protein	-	PF03358,NADPH-dependent FMN reductase	IPR029039,Flavoprotein-like superfamily;IPR010089,Flavoprotein WrbA-like;IPR008254,Flavodoxin/nitric oxide synthase;IPR005025,NADPH-dependent FMN reductase-like	KOG3135,1,4-benzoquinone reductase-like; Trp repressor binding protein-like/protoplast-secreted protein;COG0655,Multimeric flavodoxin WrbA	GO:0010181,molecular_function,FMN binding;GO:0055114,biological_process,oxidation-reduction process;GO:0016491,molecular_function,oxidoreductase activity;GO:0003955,molecular_function,NAD(P)H dehydrogenase (quinone) activity	-
LOC_Os05g42340	1.90901	2.26746	1.69713	0.23536	0.0795075	0.42807	3.03818	0.0486348	40.8267	0.000125387	0.00194545	A0A0P0WPE4,Os05g0503200 protein	-	-	-	-	-	-
LOC_Os05g43860	3.53493	3.39892	2.95071	1.20021	0.550859	0.209543	2.34693	2.00486	22.1392	0.00278442	0.0155382	A0A0E0PPX5,Uncharacterized protein	-	PF05097,Protein of unknown function (DUF688)	IPR007789,Protein of unknown function DUF688	-	-	-
LOC_Os05g44070	2.54467	1.3887	1.0507	0.370662	0.973887	0.720971	1.25948	0.282443	8.31399	0.0180307	0.0569988	A0A0E0PPZ3,Uncharacterized protein	-	PF00071,Ras family	IPR001806,Small GTPase superfamily;IPR005225,Small GTP-binding protein domain;IPR027417,P-loop containing nucleoside triphosphate hydrolase	-	GO:0003924,molecular_function,GTPase activity;GO:0005525,molecular_function,GTP binding	-
LOC_Os05g44630	1.57925	1.23377	2.21325	1.04175	0.68137	0.493838	1.19545	0.779339	12.5806	0.00622059	0.0269818	A0A0P0WPJ4,Os05g0521900 protein	XP_015638335.1,-;XP_015638329.1,protein IQ-DOMAIN 14;XP_015638333.1,-;XP_015638332.1,-;XP_015638334.1,-;XP_015638331.1,-	PF13178,Protein of unknown function (DUF4005);PF00612,IQ calmodulin-binding motif	IPR027417,P-loop containing nucleoside triphosphate hydrolase;IPR025064,Domain of unknown function DUF4005;IPR000048,IQ motif, EF-hand binding site	-	-	-
LOC_Os05g45170	3.59783	3.69681	3.3028	0	0	0	9.79959	0.785062	332.679	3.55831e-07	5.32998e-05	Q65XD1,Os05g0527700 protein	-	-	-	-	-	-
LOC_Os05g45180	0.730015	0.9749	0.899416	0.218579	0.157932	0.0579757	2.56575	-0.165296	37.1018	0.000179275	0.00246482	Q65XD0,Glycosyltransferase	XP_015638807.1,anthocyanidin 5,3-O-glucosyltransferase	PF00201,UDP-glucoronosyl and UDP-glucosyl transferase	IPR035595,UDP-glycosyltransferase family, conserved site;IPR002213,UDP-glucuronosyl/UDP-glucosyltransferase	KOG1192,UDP-glucuronosyl and UDP-glucosyl transferase;COG1819,Glycosyl transferases, related to UDP-glucuronosyltransferase	GO:0016757,molecular_function,transferase activity, transferring glycosyl groups;GO:0080043,molecular_function,quercetin 3-O-glucosyltransferase activity;GO:0080044,molecular_function,quercetin 7-O-glucosyltransferase activity;GO:0016740,molecular_function,transferase activity;GO:0043231,cellular_component,intracellular membrane-bounded organelle;GO:0008152,biological_process,metabolic process;GO…	-
LOC_Os05g46340	29.2377	27.781	28.621	10.864	10.6848	10.6436	1.42492	5.21458	440.879	5.70445e-09	5.41163e-06	Q5TKQ1,Os05g0540900 protein	XP_015637519.1,uncharacterized protein LOC4339469	PF14364,omain of unknown function (DUF4408);PF05553,Cotton fibre expressed protein	IPR025520,Domain of unknown function DUF4408;IPR008480,Protein of unknown function DUF761, plant	ENOG410Z9QH,-;ENOG410J4XX,-	GO:0016021,cellular_component,integral component of membrane;GO:0016020,cellular_component,membrane	-
LOC_Os05g46370	1.46873	1.37299	2.03071	1.1727	0.722149	0.388807	1.10741	1.03185	9.36689	0.0137539	0.047115	A0A0P0WQ90,Os05g0541400 protein	XP_015638480.1,uncharacterized protein LOC9269440	-	IPR011598,Myc-type, basic helix-loop-helix (bHLH) domain;IPR036638,Helix-loop-helix DNA-binding domain superfamily	-	GO:0046983,molecular_function,protein dimerization activity	-
LOC_Os05g46610	145.158	167.027	150.126	1.92409	1.6941	2.62773	6.23329	6.88078	1372.04	3.03795e-10	8.64601e-07	J9PDC7,Myb-related protein	XP_015638185.1,myb-related protein Hv33	PF00249,Myb-like DNA-binding domain	IPR009057,Homeobox-like domain superfamily;IPR001005,SANT/Myb domain;IPR017930,Myb domain	KOG0048,Transcription factor, Myb superfamily;COG5147,Myb superfamily proteins, including transcription factors and mRNA splicing factors	GO:0003677,molecular_function,DNA binding	-
LOC_Os05g47650	1.93226	2.26625	1.54873	0.705706	1.05238	0.526131	1.3285	1.13944	22.7419	0.00100972	0.00779072	A0A0P0WPQ8,Os05g0549800 protein	-	PF02362,B3 DNA binding domain;PF00847,AP2 domain	IPR036955,AP2/ERF domain superfamily;IPR001471,AP2/ERF domain;IPR015300,DNA-binding pseudobarrel domain superfamily;IPR003340,B3 DNA binding domain;IPR016177,DNA-binding domain superfamily	-	GO:0006355,biological_process,regulation of transcription, DNA-templated;GO:0003700,molecular_function,DNA binding transcription factor activity;GO:0003677,molecular_function,DNA binding;GO:0005634,cellular_component,nucleus;GO:0006351,biological_process,transcription, DNA-templated	-
LOC_Os05g47750	1.12009	1.10093	0.834139	0.424807	0.493455	0.189769	1.4495	0.00292394	15.437	0.003446	0.0178826	A0A0E0HHT6,Uncharacterized protein	-	PF00069,Protein kinase domain;PF14380,Wall-associated receptor kinase C-terminal	IPR032872,Wall-associated receptor kinase, C-terminal;IPR011009,Protein kinase-like domain superfamily;IPR017441,Protein kinase, ATP binding site;IPR008271,Serine/threonine-protein kinase, active site;IPR000719,Protein kinase domain	-	GO:0004672,molecular_function,protein kinase activity;GO:0006468,biological_process,protein phosphorylation;GO:0005524,molecular_function,ATP binding;GO:0016021,cellular_component,integral component of membrane;GO:0016020,cellular_component,membrane	-
LOC_Os05g48270	7.84618	6.84496	7.23388	0.43554	0.436933	0.294057	4.2264	2.58172	567.989	1.85293e-09	2.46094e-06	Q6I612,Os05g0556400 protein	XP_015637904.1,cytochrome b561 and DOMON domain-containing protein At3g61750	PF03188,ukaryotic cytochrome b561	IPR017214,Cytochrome b561 and DOMON domain-containing protein;IPR006593,Cytochrome b561/ferric reductase transmembrane;IPR005018,DOMON domain	KOG4293,Predicted membrane protein, contains DoH and Cytochrome b-561/ferric reductase transmembrane domains;ENOG410XR70,-	GO:0055114,biological_process,oxidation-reduction process;GO:0016021,cellular_component,integral component of membrane;GO:0016020,cellular_component,membrane	-
LOC_Os05g48850	1.73473	1.66799	1.33717	0.4395	0.283439	0.21195	2.34783	0.569197	57.3318	3.37746e-05	0.000845298	I1PXX7,Uncharacterized protein	-	PF02365,No apical meristem (NAM) protein	IPR003441,NAC domain;IPR036093,NAC domain superfamily	ENOG410IGX8,-;ENOG410YF7Q,-	GO:0006355,biological_process,regulation of transcription, DNA-templated;GO:0003677,molecular_function,DNA binding;GO:0006351,biological_process,transcription, DNA-templated;GO:0005634,cellular_component,nucleus	-
LOC_Os05g48900	215.531	204.558	157.502	39.0639	29.4365	30.8429	2.552	7.14643	291.013	2.51639e-07	4.1431e-05	A0A0E0CT88,Uncharacterized protein	-	PF02469,asciclin domain	IPR036378,FAS1 domain superfamily;IPR000782,FAS1 domain	-	-	-
LOC_Os05g49350	3.84267	6.65068	3.29347	1.74085	1.27755	1.78328	1.53805	1.67991	28.0268	0.000501566	0.00486475	B8AWS8,Uncharacterized protein	-	PF07816,Protein of unknown function (DUF1645)	IPR012442,Protein of unknown function DUF1645, plant	ENOG410YQM1,-;ENOG410IXS0,-	-	-
LOC_Os05g50800	3.00048	2.56447	2.71642	0.8385	0.346201	0.16945	2.62654	1.31687	35.431	0.000374205	0.00401672	B8AX74,Uncharacterized protein	-	-	IPR028457,ABI family	ENOG410Y0R7,-;ENOG410IPCT,-	-	-
LOC_Os05g51780	3.249	3.03722	2.26833	0.912005	0.814716	0.516053	1.93571	1.4634	60.8408	2.66838e-05	0.000719434	I1PYK9,Uncharacterized protein	-	PF13639,Ring finger domain	IPR001841,Zinc finger, RING-type;IPR013083,Zinc finger, RING/FYVE/PHD-type	KOG0800,FOG: Predicted E3 ubiquitin ligase;ENOG41121N2,-	GO:0016021,cellular_component,integral component of membrane;GO:0016020,cellular_component,membrane	-
LOC_Os06g01660	1.10352	1.76843	1.57108	0.624111	0.781317	0.253177	1.41636	0.808226	14.4105	0.00422269	0.0206036	A0A0E0PSF6,WAT1-related protein	-	PF00892,amA-like transporter family	IPR000620,EamA domain;IPR030184,WAT1-related protein	-	GO:0055085,biological_process,transmembrane transport;GO:0022857,molecular_function,transmembrane transporter activity;GO:0016021,cellular_component,integral component of membrane;GO:0016020,cellular_component,membrane	-
LOC_Os06g01966	48.0116	48.6554	38.2795	12.4042	10.3831	12.3449	1.95418	5.35522	288.992	3.67373e-08	1.33069e-05	I1PYU6,WAT1-related protein	-	PF00892,amA-like transporter family	IPR000620,EamA domain;IPR030184,WAT1-related protein	ENOG410IKY7,-;ENOG410YEU9,-	GO:0055085,biological_process,transmembrane transport;GO:0022857,molecular_function,transmembrane transporter activity;GO:0016021,cellular_component,integral component of membrane;GO:0016020,cellular_component,membrane	-
LOC_Os06g01990	2.0949	3.4211	1.31099	0.776592	1.20072	0.633793	1.38017	0.736183	12.7333	0.0060147	0.0264048	I1PYU9,Uncharacterized protein	-	PF13419,Haloacid dehalogenase-like hydrolase	IPR006439,HAD hydrolase, subfamily IA;IPR023214,HAD superfamily;IPR036412,HAD-like superfamily;IPR023198,Phosphoglycolate phosphatase-like, domain 2	COG0637,Predicted phosphatase/phosphohexomutase;KOG2914,Predicted haloacid-halidohydrolase and related hydrolases	GO:0016787,molecular_function,hydrolase activity;GO:0008152,biological_process,metabolic process	-
LOC_Os06g02019	16.0906	15.5395	20.5476	8.35435	7.11093	7.7009	1.18682	4.60923	84.7847	6.95556e-06	0.00030733	A0A0E0DVN8,Uncharacterized protein	-	PF00067,Cytochrome P450	IPR036396,Cytochrome P450 superfamily;IPR002397,Cytochrome P450, B-class;IPR001128,Cytochrome P450;IPR017972,Cytochrome P450, conserved site	-	GO:0016705,molecular_function,oxidoreductase activity, acting on paired donors, with incorporation or reduction of molecular oxygen;GO:0046872,molecular_function,metal ion binding;GO:0004497,molecular_function,monooxygenase activity;GO:0016491,molecular_function,oxidoreductase activity;GO:0005506,molecular_function,iron ion binding;GO:0055114,biological_process,oxidation-reduction process;GO:0020…	-
LOC_Os06g03640	22.1245	19.8373	19.1829	7.40692	6.56238	2.66073	1.89181	4.77606	26.6473	0.00294316	0.0161258	B8B1X8,Uncharacterized protein	-	PF02179,BAG domain;PF00240,Ubiquitin family	IPR036533,BAG domain superfamily;IPR000626,Ubiquitin domain;IPR029071,Ubiquitin-like domain superfamily;IPR003103,BAG domain	KOG4361,BCL2-associated athanogene-like proteins and related BAG family chaperone regulators;ENOG4111WNH,-	GO:0051087,molecular_function,chaperone binding	-
LOC_Os06g04090	7.82134	6.97457	7.64686	1.55808	1.56306	1.53283	2.28214	3.29839	426.023	6.63944e-09	5.75091e-06	A0A0E0PT13,Uncharacterized protein	-	PF02365,No apical meristem (NAM) protein	IPR003441,NAC domain;IPR036093,NAC domain superfamily	-	GO:0006355,biological_process,regulation of transcription, DNA-templated;GO:0003677,molecular_function,DNA binding;GO:0006351,biological_process,transcription, DNA-templated;GO:0005634,cellular_component,nucleus	-
LOC_Os06g05930	42.7623	35.532	44.6653	11.9642	9.67864	8.01692	2.06633	4.12521	180.859	2.98086e-07	4.71307e-05	I1PZN6,Uncharacterized protein	-	-	-	-	-	-
LOC_Os06g06170	6.03176	5.47187	6.35872	2.94458	2.87804	2.49926	1.11475	2.52095	66.5977	1.85842e-05	0.000568568	Q5VMB5,Os06g0155400 protein	-	-	-	-	-	-
LOC_Os06g06780	15.7576	15.6313	13.7343	4.50362	4.27214	2.46147	2.01639	3.89299	102.518	7.88189e-06	0.000326451	B8B378,Uncharacterized protein	-	PF03168,Late embryogenesis abundant protein	IPR004864,Late embryogenesis abundant protein, LEA-14	ENOG410IH5M,-;ENOG410YF3V,-	GO:0016021,cellular_component,integral component of membrane;GO:0016020,cellular_component,membrane	-
LOC_Os06g06910	2.33635	2.05527	2.37629	1.02699	1.05587	0.852723	1.21424	1.18189	37.4574	0.000173042	0.00241832	A0A0P0WT38,Os06g0164500 protein	XP_015640901.1,uncharacterized protein LOC4340230	PF13359,superfamily endonuclease	IPR027806,Harbinger transposase-derived nuclease domain	-	-	-
LOC_Os06g07914	0.781366	0.730433	0.855718	0.233954	0.276613	0.434377	1.34178	-0.130176	15.4954	0.00340726	0.0177695	A0A0N7KLM5,Os06g0176300 protein	-	PF03171,2OG-Fe(II) oxygenase superfamily;PF14226,non-haem dioxygenase in morphine synthesis N-terminal	IPR005123,Oxoglutarate/iron-dependent dioxygenase;IPR027443,Isopenicillin N synthase-like;IPR026992,Non-haem dioxygenase N-terminal domain	-	GO:0055114,biological_process,oxidation-reduction process;GO:0016491,molecular_function,oxidoreductase activity;GO:0046872,molecular_function,metal ion binding	-
LOC_Os06g08023	2.39871	2.94871	2.33434	1.39097	1.35438	1.04171	1.02973	1.13778	23.356	0.000923457	0.00735993	A0A0E0HLP2,Uncharacterized protein	-	PF03171,2OG-Fe(II) oxygenase superfamily;PF14226,non-haem dioxygenase in morphine synthesis N-terminal	IPR005123,Oxoglutarate/iron-dependent dioxygenase;IPR027443,Isopenicillin N synthase-like;IPR026992,Non-haem dioxygenase N-terminal domain	-	GO:0055114,biological_process,oxidation-reduction process;GO:0016491,molecular_function,oxidoreductase activity;GO:0046872,molecular_function,metal ion binding	-
LOC_Os06g08060	1.78878	1.69466	0.85562	0.189032	0.0745001	0.40111	2.7588	0.149765	26.387	0.000637961	0.0057405	I1Q003,Uncharacterized protein	-	PF03171,2OG-Fe(II) oxygenase superfamily;PF14226,non-haem dioxygenase in morphine synthesis N-terminal	IPR005123,Oxoglutarate/iron-dependent dioxygenase;IPR027443,Isopenicillin N synthase-like;IPR026992,Non-haem dioxygenase N-terminal domain	KOG0143,Iron/ascorbate family oxidoreductases;COG3491,Isopenicillin N synthase and related dioxygenases	GO:0055114,biological_process,oxidation-reduction process;GO:0016491,molecular_function,oxidoreductase activity;GO:0046872,molecular_function,metal ion binding	-
LOC_Os06g08080	7.75267	7.99256	7.43007	3.87237	3.55821	4.25595	1.00084	4.0673	95.6055	4.23167e-06	0.000230179	A0A0E0A5T4,Uncharacterized protein	-	PF03030,Inorganic H+ pyrophosphatase	IPR004131,Pyrophosphate-energised proton pump	-	GO:0055085,biological_process,transmembrane transport;GO:0004427,molecular_function,inorganic diphosphatase activity;GO:0016021,cellular_component,integral component of membrane;GO:0009678,molecular_function,hydrogen-translocating pyrophosphatase activity;GO:0016020,cellular_component,membrane	-
LOC_Os06g08090	37.5133	33.1475	38.0468	18.163	11.7228	15.3673	1.27878	5.7835	65.1005	6.94283e-05	0.00133808	Q5SNA6,Os06g0179000 protein	-	PF03662,lycosyl hydrolase family 79, N-terminal domain	IPR017853,Glycoside hydrolase superfamily;IPR005199,Glycoside hydrolase, family 79	ENOG410YDJW,-;ENOG410IHNV,-	GO:0016798,molecular_function,hydrolase activity, acting on glycosyl bonds;GO:0009505,cellular_component,plant-type cell wall;GO:0016020,cellular_component,membrane	-
LOC_Os06g08120	1.73097	1.87008	1.5911	0.733747	0.578359	1.22332	1.05473	1.20299	13.3697	0.0052416	0.0239832	Q8H612,Os06g0179500 protein	XP_015642076.1,putative UPF0481 protein At3g02645	PF03140,Plant protein of unknown function	IPR004158,Protein of unknown function DUF247, plant	ENOG410YDVR,-;ENOG410IKCC,-	GO:0016021,cellular_component,integral component of membrane;GO:0016020,cellular_component,membrane	-
LOC_Os06g09350	9.67511	13.8147	9.34546	3.12864	2.80859	2.25901	2.01199	2.28257	98.9189	3.67212e-06	0.000210824	A0A0E0PUK9,Uncharacterized protein	-	-	-	-	-	-
LOC_Os06g10160	11.7803	11.8428	18.8659	5.648	6.87426	8.33633	1.04128	4.29608	18.758	0.00381405	0.0191975	A0A0E0HMB1,Uncharacterized protein	-	PF07714,Protein tyrosine kinase	IPR001245,Serine-threonine/tyrosine-protein kinase, catalytic domain;IPR011009,Protein kinase-like domain superfamily;IPR008271,Serine/threonine-protein kinase, active site;IPR000719,Protein kinase domain	-	GO:0006468,biological_process,protein phosphorylation;GO:0004672,molecular_function,protein kinase activity;GO:0005524,molecular_function,ATP binding	-
LOC_Os06g11130	1.86498	1.43458	1.27593	0.748923	0.714599	0.836396	1.00445	0.871319	17.8144	0.00222424	0.0133387	A0A0E0PV14,Uncharacterized protein	-	PF07859,alpha/beta hydrolase fold;PF10503,sterase PHB depolymerase;PF00135,Carboxylesterase family	IPR013094,Alpha/beta hydrolase fold-3;IPR029058,Alpha/Beta hydrolase fold	-	GO:0016787,molecular_function,hydrolase activity;GO:0008152,biological_process,metabolic process	-
LOC_Os06g11490	10.2397	10.6173	9.04856	3.14281	3.93178	2.93671	1.58713	2.83412	122.486	1.49667e-06	0.000124656	Q69QA7,Os06g0218600 protein	XP_015643703.1,blue copper protein	PF02298,Plastocyanin-like domain	IPR008972,Cupredoxin;IPR003245,Phytocyanin domain	ENOG410YQ18,-;ENOG410J0AQ,-	GO:0046658,cellular_component,anchored component of plasma membrane;GO:0009055,molecular_function,electron transfer activity;GO:0022900,biological_process,electron transport chain	-
LOC_Os06g11990	11.9224	11.3514	11.8043	5.45141	5.42839	4.8768	1.16826	5.01787	248.298	7.13932e-08	2.03185e-05	I1Q0T1,Uncharacterized protein	-	PF00168,C2 domain;PF00514,Armadillo/beta-catenin-like repeat	IPR000225,Armadillo;IPR016024,Armadillo-type fold;IPR011989,Armadillo-like helical;IPR000008,C2 domain;IPR035892,C2 domain superfamily	ENOG410ZTP2,-;ENOG410ITMI,-	-	-
LOC_Os06g12560	2.36804	2.30469	1.93554	0.518802	0.36804	0.743077	2.04362	0.725765	46.165	7.85708e-05	0.00144399	B8B4A0,Uncharacterized protein	-	PF13639,Ring finger domain	IPR001841,Zinc finger, RING-type;IPR013083,Zinc finger, RING/FYVE/PHD-type	KOG0800,FOG: Predicted E3 ubiquitin ligase;ENOG41121N2,-	GO:0016021,cellular_component,integral component of membrane;GO:0016020,cellular_component,membrane	-
LOC_Os06g13600	2.12205	2.69333	1.75693	0.914944	1.05173	0.566251	1.38015	1.89194	31.1123	0.000340725	0.00375646	A0A0E0PVP9,Uncharacterized protein	-	-	IPR011989,Armadillo-like helical;IPR033337,MT-associated protein TORTIFOLIA1/SPIRAL2-like;IPR016024,Armadillo-type fold	-	GO:0005874,cellular_component,microtubule;GO:0008017,molecular_function,microtubule binding	-
LOC_Os06g13830	5.70832	5.61249	4.44185	0.828881	0.425435	0.388575	3.27896	2.21285	148.405	6.61486e-07	7.6617e-05	I1Q171,Endoglucanase	-	PF00759,lycosyl hydrolase family 9	IPR012341,Six-hairpin glycosidase-like superfamily;IPR001701,Glycoside hydrolase family 9;IPR018221,Glycoside hydrolase family 9, His active site;IPR008928,Six-hairpin glycosidase superfamily	ENOG410IDXW,-;ENOG410XPC9,-	GO:0016798,molecular_function,hydrolase activity, acting on glycosyl bonds;GO:0005975,biological_process,carbohydrate metabolic process;GO:0016787,molecular_function,hydrolase activity;GO:0000272,biological_process,polysaccharide catabolic process;GO:0003824,molecular_function,catalytic activity;GO:0004553,molecular_function,hydrolase activity, hydrolyzing O-glycosyl compounds;GO:0030245,biologic…	-
LOC_Os06g14370	3.16903	2.57831	4.39696	1.3576	1.25995	1.18481	1.42977	1.72287	38.6821	0.000153508	0.00222181	A0A0E0HNL0,Uncharacterized protein	-	PF05042,Caleosin related protein	IPR011992,EF-hand domain pair;IPR007736,Caleosin-related	-	GO:0016021,cellular_component,integral component of membrane;GO:0016020,cellular_component,membrane	-
LOC_Os06g15110	1.07986	0.959948	0.923779	0.0366032	0.0144258	0.0388344	5.0121	-0.18483	128.931	1.2044e-06	0.000113716	Q8S7I9,Putative gypsy-type retrotransposon protein	-	PF04195,Putative gypsy type transposon	-	KOG0017,FOG: Transposon-encoded proteins with TYA, reverse transcriptase, integrase domains in various combinations;COG2801,Transposase and inactivated derivatives	-	-
LOC_Os06g15170	5.69993	3.91704	5.84942	2.43951	2.04159	2.04501	1.25982	2.91201	49.8595	5.83694e-05	0.00121013	Q5Z6S3,3-ketoacyl-CoA synthase	XP_015641789.1,3-ketoacyl-CoA synthase 5	PF08541,3-Oxoacyl-[acyl-carrier-protein (ACP)] synthase III C terminal;PF08392,AE1/Type III polyketide synthase-like protein	IPR013601,FAE1/Type III polyketide synthase-like protein;IPR016039,Thiolase-like;IPR013747,3-Oxoacyl-[acyl-carrier-protein (ACP)] synthase III, C-terminal;IPR012392,Very-long-chain 3-ketoacyl-CoA synthase	ENOG410JS9E,-;ENOG41115U2,-	GO:0016747,molecular_function,transferase activity, transferring acyl groups other than amino-acyl groups;GO:0003824,molecular_function,catalytic activity;GO:0016740,molecular_function,transferase activity;GO:0006633,biological_process,fatty acid biosynthetic process;GO:0008152,biological_process,metabolic process;GO:0016020,cellular_component,membrane;GO:0016746,molecular_function,transferase ac…	K15397,ko00062,Fatty acid elongation
LOC_Os06g15680	8.23254	5.33762	5.84314	1.80638	2.1061	1.35752	1.88739	2.75498	81.0714	8.36063e-06	0.000336486	Q5Z9V4,Putative cytochrome P450	XP_015642148.1,cytochrome P450 71A1	PF00067,Cytochrome P450	IPR036396,Cytochrome P450 superfamily;IPR002401,Cytochrome P450, E-class, group I;IPR001128,Cytochrome P450;IPR017972,Cytochrome P450, conserved site	COG2124,Cytochrome P450;KOG0156,Cytochrome P450 CYP2 subfamily	GO:0016709,molecular_function,oxidoreductase activity, acting on paired donors, with incorporation or reduction of molecular oxygen, NAD(P)H as one donor, and incorporation of one atom of oxygen;GO:0044550,biological_process,secondary metabolite biosynthetic process;GO:0016705,molecular_function,oxidoreductase activity, acting on paired donors, with incorporation or reduction of molecular oxygen;…	-
LOC_Os06g15750	0.376372	0.402101	0.298835	0.0845192	0.22947	0.0797078	1.41579	-0.223532	10.5549	0.00998229	0.0377787	A0A0D3GF62,Uncharacterized protein	-	PF00931,NB-ARC domain	IPR002182,NB-ARC;IPR032675,Leucine-rich repeat domain superfamily;IPR027417,P-loop containing nucleoside triphosphate hydrolase	-	GO:0043531,molecular_function,ADP binding	-
LOC_Os06g16040	7.46827	6.94625	8.61192	4.04841	5.19556	1.50409	1.11077	3.57265	6.92918	0.042123	0.105068	A0A0E0CKC5,Uncharacterized protein	-	PF03004,Plant transposase (Ptta/En/Spm family)	IPR004252,Probable transposase, Ptta/En/Spm, plant	-	-	-
LOC_Os06g16370	7.10768	7.39374	7.82499	3.11757	4.62041	2.41634	1.14575	3.16494	31.1953	0.000405861	0.00425264	D1MWS6,Heading date1	-	PF06203,CCT motif;PF00643,B-box zinc finger	IPR000315,B-box-type zinc finger;IPR010402,CCT domain	COG5641,GATA Zn-finger-containing transcription factor;KOG1601,GATA-4/5/6 transcription factors	GO:0005634,cellular_component,nucleus;GO:0008270,molecular_function,zinc ion binding;GO:0005622,cellular_component,intracellular	-
LOC_Os06g16640	2.30639	4.79013	0.591051	0.787252	0.489895	0.2198	2.36118	1.19925	8.15106	0.0307172	0.083383	A2YBQ0,Uncharacterized protein	-	PF03080,Neprosin;PF14365,Neprosin activation peptide	IPR025521,Neprosin activation peptide;IPR004314,Neprosin	ENOG4111S54,-;ENOG410IEE7,-	-	-
LOC_Os06g17390	5.12856	5.66021	4.20877	1.25183	0.813062	0.765008	2.42078	3.19305	148.57	7.25732e-07	8.12249e-05	A0A0E0PWF7,Uncharacterized protein	-	PF10250,P-fucose protein O-fucosyltransferase	IPR024709,Putative O-fucosyltransferase, plant;IPR019378,GDP-fucose protein O-fucosyltransferase	-	GO:0005975,biological_process,carbohydrate metabolic process;GO:0016757,molecular_function,transferase activity, transferring glycosyl groups;GO:0006004,biological_process,fucose metabolic process;GO:0016740,molecular_function,transferase activity	-
LOC_Os06g18780	0.296023	0.298865	0.408482	0.062044	0.0628776	0.0517205	2.50556	0.479312	76.6022	1.05426e-05	0.000391848	Q2QQL4,Transposon protein, putative, CACTA, En/Spm sub-class	-	PF13963,Transposase-associated domain;PF02992,Transposase family tnp2;PF02902,Ulp1 protease family, C-terminal catalytic domain;PF13960,omain of unknown function (DUF4218);PF13952,omain of unknown function (DUF4216)	IPR029480,Transposase-associated domain;IPR025312,Domain of unknown function DUF4216;IPR003653,Ulp1 protease family, C-terminal catalytic domain;IPR004242,Transposon, En/Spm-like;IPR025452,Domain of unknown function DUF4218	ENOG410IK02,-;ENOG410Z2X5,-	GO:0006508,biological_process,proteolysis;GO:0008234,molecular_function,cysteine-type peptidase activity;GO:0016021,cellular_component,integral component of membrane;GO:0016020,cellular_component,membrane	-
LOC_Os06g21270	19.6414	11.5198	26.9538	7.96129	2.3966	0.594232	2.43219	3.15084	7.40003	0.0449807	0.110263	Q5ZAB3,Os06g0317600 protein	-	-	-	-	-	-
LOC_Os06g22290	0.387278	0.605113	0.668004	0.0652261	0.179945	0	2.6616	-0.0889472	14.2379	0.00563439	0.0252593	Q69PR8,Os06g0328400 protein	XP_015641410.1,probable L-type lectin-domain containing receptor kinase S.5 isoform X2	PF00069,Protein kinase domain;PF00139,Legume lectin domain	IPR008271,Serine/threonine-protein kinase, active site;IPR013320,Concanavalin A-like lectin/glucanase domain superfamily;IPR011009,Protein kinase-like domain superfamily;IPR017441,Protein kinase, ATP binding site;IPR001220,Legume lectin domain;IPR000719,Protein kinase domain	COG0515,Serine/threonine protein kinase;ENOG410J204,-	GO:0016301,molecular_function,kinase activity;GO:0016310,biological_process,phosphorylation;GO:0030246,molecular_function,carbohydrate binding;GO:0004672,molecular_function,protein kinase activity;GO:0016020,cellular_component,membrane;GO:0006468,biological_process,protein phosphorylation;GO:0005524,molecular_function,ATP binding;GO:0016021,cellular_component,integral component of membrane	-
LOC_Os06g22330	0.744226	0.7305	0.626565	0.250688	0.120755	0.0738803	2.2446	-0.0408969	29.8032	0.000397243	0.0041939	A0A0E0PX82,Uncharacterized protein	-	PF01697,lycosyltransferase family 92	IPR008166,Glycosyltransferase family 92	-	-	-
LOC_Os06g22870	241.299	223.025	225.683	120.667	114.526	94.1815	1.08158	7.9102	141.793	8.03641e-07	8.68932e-05	A0A0E0HQB0,Auxin-responsive protein	-	PF02309,AUX/IAA family	IPR033389,AUX/IAA domain;IPR003311,AUX/IAA protein;IPR000270,PB1 domain	-	GO:0006355,biological_process,regulation of transcription, DNA-templated;GO:0006351,biological_process,transcription, DNA-templated;GO:0005634,cellular_component,nucleus;GO:0009734,biological_process,auxin-activated signaling pathway	-
LOC_Os06g23114	18.4613	20.4799	16.8383	1.38603	1.7168	1.9038	3.48903	4.65817	669.624	8.90331e-10	1.413e-06	Q5Z6D3,Amine oxidase	XP_015641079.1,primary amine oxidase isoform X1	PF01179,Copper amine oxidase, enzyme domain;PF02727,Copper amine oxidase, N2 domain;PF02728,Copper amine oxidase, N3 domain	IPR000269,Copper amine oxidase;IPR015798,Copper amine oxidase, catalytic domain;IPR015800,Copper amine oxidase, N2-terminal;IPR015802,Copper amine oxidase, N3-terminal;IPR036460,Copper amine oxidase, catalytic domain superfamily;IPR016182,Copper amine oxidase, N-terminal	KOG1186,Copper amine oxidase;COG3733,Cu2+-containing amine oxidase	GO:0009308,biological_process,amine metabolic process;GO:0048038,molecular_function,quinone binding;GO:0046872,molecular_function,metal ion binding;GO:0016491,molecular_function,oxidoreductase activity;GO:0055114,biological_process,oxidation-reduction process;GO:0005507,molecular_function,copper ion binding;GO:0008131,molecular_function,primary amine oxidase activity	K00276,ko00950,Isoquinoline alkaloid biosynthesis;K00276,ko00360,Phenylalanine metabolism;K00276,ko00410,beta-Alanine metabolism;K00276,ko00960,Tropane, piperidine and pyridine alkaloid biosynthesis;K00276,ko00350,Tyrosine metabolism;K00276,ko00260,Glycine, serine and threonine metabolism
LOC_Os06g24420	0.362113	0.5126	0.565113	0.117458	0.142436	0.153376	1.80755	0.125343	32.9382	0.000277385	0.00325031	Q84MY2,Transposon protein, putative, CACTA, En/Spm sub-class	-	PF13963,Transposase-associated domain;PF02992,Transposase family tnp2;PF02902,Ulp1 protease family, C-terminal catalytic domain;PF13960,omain of unknown function (DUF4218);PF13952,omain of unknown function (DUF4216)	IPR029480,Transposase-associated domain;IPR025312,Domain of unknown function DUF4216;IPR003653,Ulp1 protease family, C-terminal catalytic domain;IPR004242,Transposon, En/Spm-like;IPR025452,Domain of unknown function DUF4218	-	GO:0006508,biological_process,proteolysis;GO:0008234,molecular_function,cysteine-type peptidase activity	-
LOC_Os06g26080	4.10999	4.19579	3.15075	0.136733	0.0718512	0	5.65658	0.408831	129.086	1.19829e-06	0.000113678	Q10HL0,Uncharacterized protein	-	-	-	-	-	-
LOC_Os06g27530	2.29645	2.39736	2.84551	0.530431	0.278733	0.125059	2.9971	-0.373861	43.8332	9.57958e-05	0.00162559	Q69XU2,Uncharacterized protein P0613F06.13	-	-	-	-	-	-
LOC_Os06g27540	0.629515	0.66685	0.736158	0.0575046	0.0528811	0.06101	3.56274	0.265834	135.951	9.61448e-07	9.73672e-05	A4K7M3,Putative polyprotein	-	PF00665,Integrase core domain;PF03732,Retrotransposon gag protein;PF00078,Reverse transcriptase (RNA-dependent DNA polymerase);PF00098,Zinc knuckle	IPR021109,Aspartic peptidase domain superfamily;IPR001584,Integrase, catalytic core;IPR036875,Zinc finger, CCHC-type superfamily;IPR001878,Zinc finger, CCHC-type;IPR036397,Ribonuclease H superfamily;IPR005162,Retrotransposon gag domain;IPR000477,Reverse transcriptase domain;IPR012337,Ribonuclease H-like superfamily	KOG0017,FOG: Transposon-encoded proteins with TYA, reverse transcriptase, integrase domains in various combinations;COG2801,Transposase and inactivated derivatives	GO:0015074,biological_process,DNA integration;GO:0008270,molecular_function,zinc ion binding;GO:0003676,molecular_function,nucleic acid binding	-
LOC_Os06g28820	6.79189	6.46711	7.48806	1.93282	1.72445	1.20774	2.10636	4.47346	179.895	4.73054e-07	6.28279e-05	Q0DC55,Os06g0483200 protein	-	PF13249,Squalene-hopene cyclase N-terminal domain	IPR032697,Squalene cyclase, N-terminal;IPR008930,Terpenoid cyclases/protein prenyltransferase alpha-alpha toroid	COG1657,Squalene cyclase;KOG0497,Oxidosqualene-lanosterol cyclase and related proteins	-	-
LOC_Os06g30130	5.06624	6.2752	5.06285	3.11284	2.5159	1.82732	1.1509	2.95978	37.8646	0.000166228	0.00235307	Q654J4,Os06g0496800 protein	XP_015641188.1,putative receptor-like protein kinase At4g00960	PF07714,Protein tyrosine kinase	IPR001245,Serine-threonine/tyrosine-protein kinase, catalytic domain;IPR011009,Protein kinase-like domain superfamily;IPR008271,Serine/threonine-protein kinase, active site;IPR000719,Protein kinase domain	COG0515,Serine/threonine protein kinase;ENOG410J9IZ,-	GO:0016301,molecular_function,kinase activity;GO:0005524,molecular_function,ATP binding;GO:0005886,cellular_component,plasma membrane;GO:0004672,molecular_function,protein kinase activity;GO:0016020,cellular_component,membrane;GO:0006468,biological_process,protein phosphorylation;GO:0016310,biological_process,phosphorylation;GO:0016021,cellular_component,integral component of membrane;GO:0004674,…	-
LOC_Os06g30950	4.19565	3.02566	3.24514	1.47871	1.45437	1.9437	1.11521	2.59618	37.0281	0.000180602	0.00247793	I1Q2J9,Uncharacterized protein	-	PF03151,Triose-phosphate Transporter family	IPR004853,Sugar phosphate transporter domain	ENOG410XP1S,-;KOG1441,Glucose-6-phosphate/phosphate and phosphoenolpyruvate/phosphate antiporter	GO:0016021,cellular_component,integral component of membrane;GO:0016020,cellular_component,membrane	-
LOC_Os06g33720	2.6986	2.59477	2.31987	0.710802	0.632103	1.12153	1.64597	1.51641	44.8421	8.78279e-05	0.00154159	I1Q2Q6,Flavin-containing monooxygenase	-	PF13450,NAD(P)-binding Rossmann-like domain;PF00743,lavin-binding monooxygenase-like;PF00890,AD binding domain;PF07992,Pyridine nucleotide-disulphide oxidoreductase;PF01593,lavin containing amine oxidoreductase;PF13738,Pyridine nucleotide-disulphide oxidoreductase;PF13434,L-lysine 6-monooxygenase (NADPH-requiring)	IPR036188,FAD/NAD(P)-binding domain superfamily;IPR000960,Flavin monooxygenase FMO;IPR020946,Flavin monooxygenase-like	KOG1399,Flavin-containing monooxygenase;COG2072,Predicted flavoprotein involved in K+ transport	GO:0016491,molecular_function,oxidoreductase activity;GO:0050660,molecular_function,flavin adenine dinucleotide binding;GO:0004497,molecular_function,monooxygenase activity;GO:0050661,molecular_function,NADP binding;GO:0004499,molecular_function,N,N-dimethylaniline monooxygenase activity;GO:0055114,biological_process,oxidation-reduction process	-
LOC_Os06g34390	2.45128	2.7498	2.4832	1.14171	1.02849	0.995	1.29201	1.46721	53.5391	4.42158e-05	0.00100339	A0A0E0AAH8,Uncharacterized protein	-	PF13639,Ring finger domain	IPR001841,Zinc finger, RING-type;IPR013083,Zinc finger, RING/FYVE/PHD-type	-	GO:0016021,cellular_component,integral component of membrane;GO:0016020,cellular_component,membrane	-
LOC_Os06g34650	1.76344	1.92167	2.12436	0.387202	0.416186	0.82161	1.86118	0.159723	27.4883	0.000528218	0.0050495	Q5Z6U8,Os06g0537600 protein	XP_015641607.1,RING-H2 finger protein ATL39	PF13639,Ring finger domain	IPR001841,Zinc finger, RING-type;IPR013083,Zinc finger, RING/FYVE/PHD-type	KOG0800,FOG: Predicted E3 ubiquitin ligase;ENOG41121N2,-	GO:0043161,biological_process,proteasome-mediated ubiquitin-dependent protein catabolic process;GO:0061630,molecular_function,ubiquitin protein ligase activity;GO:0016567,biological_process,protein ubiquitination	-
LOC_Os06g35165	1.83036	2.7999	1.42139	0.27402	0.549793	0.0528588	2.72601	0.544656	23.3419	0.00131203	0.00932317	I1Q2X0,Uncharacterized protein	-	PF12620,Protein of unknown function (DUF3778)	IPR022256,Domain of unknown function DUF3778	-	-	-
LOC_Os06g35410	15.2049	15.5055	15.4725	5.76843	5.44701	4.74769	1.54635	4.77684	318.572	2.39433e-08	1.08409e-05	Q5Z5W7,Os06g0545900 protein	XP_015644432.1,uncharacterized protein At1g04910	PF10250,P-fucose protein O-fucosyltransferase	IPR024709,Putative O-fucosyltransferase, plant;IPR019378,GDP-fucose protein O-fucosyltransferase	ENOG410IIH8,-;ENOG410YEG1,-	GO:0005975,biological_process,carbohydrate metabolic process;GO:0016757,molecular_function,transferase activity, transferring glycosyl groups;GO:0016740,molecular_function,transferase activity;GO:0006004,biological_process,fucose metabolic process;GO:0016020,cellular_component,membrane;GO:0016021,cellular_component,integral component of membrane	-
LOC_Os06g36050	13.3439	13.9654	12.1663	6.59506	6.1191	5.85314	1.10123	4.05385	137.135	9.26603e-07	9.61447e-05	Q5Z9C3,Dentin sialophosphoprotein-like	XP_015641222.1,-;XP_015641220.1,dentin sialophosphoprotein	-	-	ENOG410YZ75,-;ENOG410J1UC,-	GO:0016021,cellular_component,integral component of membrane;GO:0016020,cellular_component,membrane	-
LOC_Os06g36070	1.84087	1.72346	0.883344	0.826782	0.75459	0.646343	1.00506	0.693234	10.3704	0.0104493	0.0389323	A0A0P0WXW3,Os06g0554600 protein	XP_015641682.1,uncharacterized protein LOC4341279	PF05553,Cotton fibre expressed protein	IPR008480,Protein of unknown function DUF761, plant	-	-	-
LOC_Os06g38480	0.864351	0.801412	1.09535	0.0554574	0.087426	0.029419	3.92506	0.150178	98.459	3.74413e-06	0.000212557	B7EV64,cDNA clone:J033145I11, full insert sequence	-	PF14223,gag-polypeptide of LTR copia-type	-	-	-	-
LOC_Os06g38960	9.26974	8.35361	8.26648	1.11742	1.13649	1.10904	2.95512	3.05998	599.58	1.45637e-09	2.07241e-06	Q69X98,Os06g0589500 protein	XP_015641472.1,uncharacterized protein LOC4341406 isoform X1	-	-	ENOG410YHT2,-;ENOG410IY4H,-	-	-
LOC_Os06g39470	1.35947	0.843332	1.68574	0.374222	0.574419	0.41793	1.50782	0.495015	20.1284	0.00150846	0.0101939	A0A0E0E3F1,Uncharacterized protein	-	PF02458,Transferase family	IPR023213,Chloramphenicol acetyltransferase-like domain superfamily;IPR003480,Transferase	-	GO:0016747,molecular_function,transferase activity, transferring acyl groups other than amino-acyl groups	-
LOC_Os06g39590	0.980042	0.942334	1.27101	0.509661	0.456509	0.442414	1.19194	0.0889965	17.1199	0.00251657	0.0145235	I1Q3E2,Auxin-responsive protein	-	PF02309,AUX/IAA family	IPR033389,AUX/IAA domain;IPR003311,AUX/IAA protein;IPR000270,PB1 domain	ENOG410ZKJB,-;ENOG410JCHI,-	GO:0006355,biological_process,regulation of transcription, DNA-templated;GO:0006351,biological_process,transcription, DNA-templated;GO:0005634,cellular_component,nucleus;GO:0009734,biological_process,auxin-activated signaling pathway	-
LOC_Os06g39708	4.08217	4.03294	4.59835	1.914	1.68335	2.47955	1.08141	2.26884	35.1172	0.000219575	0.00276655	Q69VC8,Photosystem II CP47 reaction center protein	-	PF00421,Photosystem II protein	IPR000932,Photosystem antenna protein-like;IPR036001,Photosystem antenna protein-like superfamily;IPR017486,Photosystem II CP47 reaction centre protein	ENOG410IIW0,-;ENOG410XQ0W,-	GO:0009523,cellular_component,photosystem II;GO:0018298,biological_process,protein-chromophore linkage;GO:0009772,biological_process,photosynthetic electron transport in photosystem II;GO:0009579,cellular_component,thylakoid;GO:0015979,biological_process,photosynthesis;GO:0045156,molecular_function,electron transporter, transferring electrons within the cyclic electron transport pathway of photos…	-
LOC_Os06g40020	1.57126	0.763889	0.957059	0.459889	0.524995	0.336498	1.31699	0.615855	15.6846	0.00328559	0.0173668	B9FU15,Uncharacterized protein	XP_015641985.1,DEAD-box ATP-dependent RNA helicase 52A isoform X1	PF00271,Helicase conserved C-terminal domain;PF00270,AD/DEAH box helicase	IPR014001,Helicase superfamily 1/2, ATP-binding domain;IPR027417,P-loop containing nucleoside triphosphate hydrolase;IPR014014,RNA helicase, DEAD-box type, Q motif;IPR011545,DEAD/DEAH box helicase domain;IPR000629,ATP-dependent RNA helicase DEAD-box, conserved site;IPR001650,Helicase, C-terminal	KOG0335,ATP-dependent RNA helicase;ENOG410XNTI,-	GO:0003676,molecular_function,nucleic acid binding;GO:0016787,molecular_function,hydrolase activity;GO:0000166,molecular_function,nucleotide binding;GO:0005524,molecular_function,ATP binding;GO:0004386,molecular_function,helicase activity	K11594,ko04622,RIG-I-like receptor signaling pathway;K11594,ko05161,Hepatitis B;K11594,ko05203,Viral carcinogenesis
LOC_Os06g40170	1.11698	0.980609	1.2924	0.534379	0.558751	0.104134	1.49763	1.13672	9.78685	0.0154042	0.0510465	Q69X22,Phospholipase D	XP_015641366.1,phospholipase D alpha 2-like	PF00168,C2 domain;PF12357,Phospholipase D C terminal;PF00614,Phospholipase D Active site motif	IPR024632,Phospholipase D, C-terminal;IPR011402,Phospholipase D, plant;IPR001736,Phospholipase D/Transphosphatidylase;IPR015679,Phospholipase D family;IPR000008,C2 domain;IPR035892,C2 domain superfamily	KOG1329,Phospholipase D1;COG1502,Phosphatidylserine/phosphatidylglycerophosphate/cardiolipin synthases and related enzymes	GO:0016787,molecular_function,hydrolase activity;GO:0046470,biological_process,phosphatidylcholine metabolic process;GO:0070290,molecular_function,N-acylphosphatidylethanolamine-specific phospholipase D activity;GO:0003824,molecular_function,catalytic activity;GO:0005509,molecular_function,calcium ion binding;GO:0016020,cellular_component,membrane;GO:0004630,molecular_function,phospholipase D act…	K01115,ko04014,Ras signaling pathway;K01115,ko00564,Glycerophospholipid metabolism;K01115,ko04144,Endocytosis;K01115,ko04912,GnRH signaling pathway;K01115,ko04724,Glutamatergic synapse;K01115,ko04024,cAMP signaling pathway;K01115,ko04666,Fc gamma R-mediated phagocytosis;K01115,ko00565,Ether lipid metabolism;K01115,ko04071,Sphingolipid signaling pathway;K01115,ko05231,Choline metabolism in cancer;…
LOC_Os06g41010	396.744	480.716	621.308	285.257	256.222	205.536	1.0221	9.20108	29.0273	0.00113482	0.00844839	A0A0E0Q041,Uncharacterized protein	-	PF01754,A20-like zinc finger;PF01428,AN1-like Zinc finger	IPR002653,Zinc finger, A20-type;IPR000058,Zinc finger, AN1-type;IPR035896,AN1-like Zinc finger	-	GO:0003677,molecular_function,DNA binding;GO:0008270,molecular_function,zinc ion binding;GO:0046872,molecular_function,metal ion binding	-
LOC_Os06g41100	1.82835	1.7406	1.37388	0.243908	0.333242	0.276028	2.52955	0.888681	103.416	3.05e-06	0.000189882	B8B4L8,Uncharacterized protein	-	PF14144,Seed dormancy control;PF00170,bZIP transcription factor	IPR025422,Transcription factor TGA like domain;IPR004827,Basic-leucine zipper domain	ENOG41106HV,-;ENOG410JUV4,-	GO:0006355,biological_process,regulation of transcription, DNA-templated;GO:0043565,molecular_function,sequence-specific DNA binding;GO:0003700,molecular_function,DNA binding transcription factor activity;GO:0006351,biological_process,transcription, DNA-templated	-
LOC_Os06g42730	4.3471	3.75764	2.94301	1.85379	1.19694	1.86217	1.1859	2.06291	27.6288	0.00051889	0.00499102	I1Q3V1,Uncharacterized protein	-	PF00561,alpha/beta hydrolase fold;PF12146,Serine aminopeptidase, S33;PF00326,Prolyl oligopeptidase family	IPR022742,Serine aminopeptidase, S33;IPR029058,Alpha/Beta hydrolase fold	COG1073,Hydrolases of the alpha/beta superfamily;KOG1552,Predicted alpha/beta hydrolase	-	-
LOC_Os06g42800	1.83051	1.49376	2.0535	0.789678	0.426332	0.355784	1.79215	1.73092	37.8961	0.000169814	0.00238578	Q67V40,Putative leucine-rich repeat transmembrane protein kinase 1	-	PF00069,Protein kinase domain	IPR011009,Protein kinase-like domain superfamily;IPR032675,Leucine-rich repeat domain superfamily;IPR000719,Protein kinase domain	COG0515,Serine/threonine protein kinase;KOG1187,Serine/threonine protein kinase	GO:0016301,molecular_function,kinase activity;GO:0004675,molecular_function,transmembrane receptor protein serine/threonine kinase activity;GO:0005524,molecular_function,ATP binding;GO:0007166,biological_process,cell surface receptor signaling pathway;GO:0005886,cellular_component,plasma membrane;GO:0004672,molecular_function,protein kinase activity;GO:0016020,cellular_component,membrane;GO:00064…	-
LOC_Os06g42824	2.29937	2.90502	3.6367	1.58508	1.26833	1.57978	1.01368	1.52333	19.9022	0.00156454	0.0104558	A0A0P0WZ68,Os06g0634800 protein	-	-	-	-	GO:0016021,cellular_component,integral component of membrane;GO:0016020,cellular_component,membrane	-
LOC_Os06g43304	0.553012	1.24071	1.27183	0.413953	0.0652577	0.0702698	2.51767	0.200383	13.6007	0.00682422	0.0288352	Q67WH9,Os06g0639800 protein	XP_015642730.1,premnaspirodiene oxygenase	PF00067,Cytochrome P450	IPR036396,Cytochrome P450 superfamily;IPR002401,Cytochrome P450, E-class, group I;IPR001128,Cytochrome P450;IPR017972,Cytochrome P450, conserved site	COG2124,Cytochrome P450;KOG0156,Cytochrome P450 CYP2 subfamily	GO:0016709,molecular_function,oxidoreductase activity, acting on paired donors, with incorporation or reduction of molecular oxygen, NAD(P)H as one donor, and incorporation of one atom of oxygen;GO:0044550,biological_process,secondary metabolite biosynthetic process;GO:0016705,molecular_function,oxidoreductase activity, acting on paired donors, with incorporation or reduction of molecular oxygen;…	-
LOC_Os06g44034	42.3715	50.2296	52.6091	23.3326	21.8248	19.6004	1.1799	6.14672	141.581	8.08807e-07	8.68932e-05	-	-	-	-	-	-	-
LOC_Os06g45690	0.302462	0.275518	0.188286	0.0857959	0.0676266	0.0455129	1.93875	-0.445596	25.1291	0.000720429	0.00622123	A0A0E0Q1D6,Uncharacterized protein	-	PF00931,NB-ARC domain	IPR002182,NB-ARC;IPR032675,Leucine-rich repeat domain superfamily;IPR027417,P-loop containing nucleoside triphosphate hydrolase	-	GO:0043531,molecular_function,ADP binding	-
LOC_Os06g46030	2.38463	2.85487	3.24907	1.512	1.55596	0.802083	1.14155	1.6147	19.3924	0.00170057	0.0110462	A0A0E0E585,Uncharacterized protein	-	PF04852,Protein of unknown function (DUF640)	IPR006936,ALOG domain	-	-	-
LOC_Os06g46940	1.39795	1.28398	1.50127	0.834019	0.679555	0.596534	1.00125	1.80072	30.4356	0.000368615	0.00397628	A0A0E0HUM2,Uncharacterized protein	-	PF00232,lycosyl hydrolase family 1	IPR017853,Glycoside hydrolase superfamily;IPR033132,Glycosyl hydrolases family 1, N-terminal conserved site;IPR001360,Glycoside hydrolase family 1	-	GO:0004553,molecular_function,hydrolase activity, hydrolyzing O-glycosyl compounds;GO:0005975,biological_process,carbohydrate metabolic process	-
LOC_Os06g47770	0.482976	0.504198	0.788867	0.136348	0.175865	0.276167	1.61113	0.02488	18.1531	0.00209681	0.0127783	B9FQM8,Uncharacterized protein	XP_015644044.1,uncharacterized protein LOC4341914 isoform X2	PF04784,Protein of unknown function, DUF547;PF14389,Leucine-zipper of ternary complex factor MIP1	IPR025757,Ternary complex factor MIP1, leucine-zipper;IPR006869,Domain of unknown function DUF547	ENOG4111GJE,-;ENOG410IKKK,-	-	-
LOC_Os06g47800	13.8854	12.7382	15.8909	7.26699	6.8441	6.38447	1.06742	4.95976	110.809	2.28341e-06	0.000159406	Q5Z660,Os06g0693100 protein	-	PF00931,NB-ARC domain	IPR002182,NB-ARC;IPR038005,Virus X resistance protein-like, coiled-coil domain;IPR027417,P-loop containing nucleoside triphosphate hydrolase	COG4886,Leucine-rich repeat (LRR) protein;KOG4658,Apoptotic ATPase	GO:0043531,molecular_function,ADP binding	-
LOC_Os06g47820	2.1843	1.99525	2.64812	0.902544	0.54129	0.832662	1.60662	1.26746	40.4557	0.00012977	0.00198531	Q5Z8L3,Os06g0693200 protein	XP_015642177.1,probable receptor-like serine/threonine-protein kinase At5g57670	PF07714,Protein tyrosine kinase	IPR001245,Serine-threonine/tyrosine-protein kinase, catalytic domain;IPR017441,Protein kinase, ATP binding site;IPR011009,Protein kinase-like domain superfamily;IPR008271,Serine/threonine-protein kinase, active site;IPR000719,Protein kinase domain	COG0515,Serine/threonine protein kinase;KOG1187,Serine/threonine protein kinase	GO:0016301,molecular_function,kinase activity;GO:0004675,molecular_function,transmembrane receptor protein serine/threonine kinase activity;GO:0004674,molecular_function,protein serine/threonine kinase activity;GO:0005524,molecular_function,ATP binding;GO:0007166,biological_process,cell surface receptor signaling pathway;GO:0005886,cellular_component,plasma membrane;GO:0004672,molecular_function,…	-
LOC_Os06g48290	5.24188	6.23617	4.0282	0.199513	0.251619	0.550356	3.97518	1.09173	119.307	1.67261e-06	0.000130579	A0A0E0HUU7,Uncharacterized protein	-	PF02183,Homeobox associated leucine zipper;PF00046,Homeobox domain	IPR017970,Homeobox, conserved site;IPR003106,Leucine zipper, homeobox-associated;IPR001356,Homeobox domain;IPR009057,Homeobox-like domain superfamily	-	GO:0006355,biological_process,regulation of transcription, DNA-templated;GO:0043565,molecular_function,sequence-specific DNA binding;GO:0003700,molecular_function,DNA binding transcription factor activity;GO:0003677,molecular_function,DNA binding;GO:0005634,cellular_component,nucleus	-
LOC_Os06g48810	0.54625	0.700311	0.376885	0.196268	0.219163	0.0347053	1.8118	-0.517464	11.8287	0.00737049	0.0304372	A0A0E0Q293,Uncharacterized protein	-	PF02386,Cation transport protein	IPR003445,Cation transporter	-	GO:0098655,biological_process,cation transmembrane transport;GO:0055085,biological_process,transmembrane transport;GO:0008324,molecular_function,cation transmembrane transporter activity;GO:0006812,biological_process,cation transport;GO:0016020,cellular_component,membrane;GO:0016021,cellular_component,integral component of membrane	-
LOC_Os06g49050	0.696702	1.01824	1.30473	0.30039	0.246641	0.358539	1.75758	0.714597	31.3937	0.000329889	0.00367564	Q5Z810,HAT dimerisation domain-containing protein-like	-	PF04937,Protein of unknown function (DUF 659)	IPR007021,Domain of unknown function DUF659;IPR012337,Ribonuclease H-like superfamily	ENOG410YAQ5,-;ENOG410IIHH,-	-	-
LOC_Os06g49350	1.71327	1.40989	1.25255	0.101672	0.142067	0.156901	3.45461	2.40741	281.115	4.14711e-08	1.47533e-05	Q2QXP9,Retrotransposon protein, putative, unclassified	-	PF00665,Integrase core domain;PF07727,Reverse transcriptase (RNA-dependent DNA polymerase);PF14223,gag-polypeptide of LTR copia-type;PF13976,AG-pre-integrase domain	IPR013103,Reverse transcriptase, RNA-dependent DNA polymerase;IPR001584,Integrase, catalytic core;IPR036875,Zinc finger, CCHC-type superfamily;IPR001878,Zinc finger, CCHC-type;IPR036397,Ribonuclease H superfamily;IPR025724,GAG-pre-integrase domain;IPR012337,Ribonuclease H-like superfamily	KOG0017,FOG: Transposon-encoded proteins with TYA, reverse transcriptase, integrase domains in various combinations;ENOG410XS4D,-	GO:0003676,molecular_function,nucleic acid binding;GO:0008270,molecular_function,zinc ion binding;GO:0015074,biological_process,DNA integration	-
LOC_Os06g50210	0.489564	0.677848	0.598342	0.10554	0.0554598	0.0559869	3.01821	-0.698344	47.1241	7.25979e-05	0.00137964	B9G7Q9,Uncharacterized protein	-	PF14392,Zinc knuckle;PF14111,omain of unknown function (DUF4283)	IPR025836,Zinc knuckle CX2CX4HX4C;IPR025558,Domain of unknown function DUF4283;IPR001878,Zinc finger, CCHC-type	KOG1075,FOG: Reverse transcriptase;ENOG410Y65V,-	GO:0003676,molecular_function,nucleic acid binding;GO:0008270,molecular_function,zinc ion binding	-
LOC_Os06g50930	13.3023	14.8388	34.4813	7.44143	12.083	7.84992	1.21097	4.44772	6.72631	0.0490662	0.117643	A0A0E0AEK3,Uncharacterized protein	-	PF00581,Rhodanese-like domain	IPR001763,Rhodanese-like domain;IPR036873,Rhodanese-like domain superfamily	-	-	-
LOC_Os07g01300	11.5999	11.9465	10.1328	4.83943	4.04812	4.08659	1.38954	2.28544	87.4388	6.12567e-06	0.00028782	B7E863,cDNA clone:001-111-E10, full insert sequence	-	-	-	-	-	-
LOC_Os07g01660	5.27315	4.03652	4.36483	3.0811	1.44991	1.65885	1.16236	2.1567	17.4696	0.00272947	0.0153693	B8B6K1,Dirigent protein	-	PF03018,irigent-like protein	IPR004265,Dirigent protein	ENOG410J7BK,-;ENOG410YZUA,-	GO:0048046,cellular_component,apoplast;GO:0005576,cellular_component,extracellular region	-
LOC_Os07g01904	22.0813	21.655	25.5332	5.83999	6.70683	4.31709	2.05255	5.74893	181.057	1.5397e-06	0.00012469	A0A0E0FXS3,Uncharacterized protein	-	-	-	-	GO:0016021,cellular_component,integral component of membrane;GO:0016020,cellular_component,membrane	-
LOC_Os07g02970	0.771008	0.494229	0.574175	0.353974	0.339667	0.19594	1.04735	-0.0607933	9.2914	0.0137929	0.0471881	A2YHP3,Uncharacterized protein	-	PF08224,omain of unknown function (DUF1719)	IPR013181,Protein of unknown function DUF1719	ENOG41115W1,-;ENOG410JS9B,-	-	-
LOC_Os07g04020	1.59958	1.80946	1.66936	1.09875	0.488549	0.239123	1.48935	0.373275	11.2299	0.00849615	0.0336775	A2YHW0,Uncharacterized protein	-	PF17181,pidermal patterning factor proteins	-	ENOG410YZE3,-;ENOG410J3VW,-	GO:0016021,cellular_component,integral component of membrane;GO:0016020,cellular_component,membrane	-
LOC_Os07g04190	0.653167	0.548426	0.489642	0.214851	0.156324	0.140275	1.73482	0.486165	39.0022	0.000148855	0.00217373	Q6ZLK5,Os07g0134200 protein	XP_015644671.1,leucine-rich repeat receptor-like serine/threonine-protein kinase BAM1	PF00069,Protein kinase domain;PF08263,Leucine rich repeat N-terminal domain;PF13855,Leucine rich repeat	IPR001611,Leucine-rich repeat;IPR013210,Leucine-rich repeat-containing N-terminal, plant-type;IPR032675,Leucine-rich repeat domain superfamily;IPR011009,Protein kinase-like domain superfamily;IPR003591,Leucine-rich repeat, typical subtype;IPR008271,Serine/threonine-protein kinase, active site;IPR000719,Protein kinase domain	ENOG410IERA,-;COG0515,Serine/threonine protein kinase;COG4886,Leucine-rich repeat (LRR) protein	GO:0016301,molecular_function,kinase activity;GO:0005524,molecular_function,ATP binding;GO:0004672,molecular_function,protein kinase activity;GO:0016020,cellular_component,membrane;GO:0006468,biological_process,protein phosphorylation;GO:0016310,biological_process,phosphorylation;GO:0016021,cellular_component,integral component of membrane	-
LOC_Os07g05470	78.6665	77.3494	80.7386	37.9315	30.4797	29.2188	1.29242	7.39064	173.011	3.42403e-07	5.20714e-05	B9FVI2,Uncharacterized protein	XP_015647373.1,187-kDa microtubule-associated protein AIR9 isoform X1	-	IPR001611,Leucine-rich repeat;IPR032675,Leucine-rich repeat domain superfamily	KOG0531,Protein phosphatase 1, regulatory subunit, and related proteins;COG4886,Leucine-rich repeat (LRR) protein	-	-
LOC_Os07g05840	198.422	177.771	166.69	0.321534	0.276482	1.90725	7.83353	7.58566	100.024	0.000276436	0.00324725	B9FVJ5,Uncharacterized protein	-	-	-	ENOG41106NG,-;ENOG410JUQC,-	-	-
LOC_Os07g05850	50.6079	53.5328	48.8278	0.124234	0.0890227	0.491283	7.85068	6.12992	273.708	1.04416e-05	0.000390277	Q2R0Q5,Transposon protein, putative, CACTA, En/Spm sub-class	-	PF13963,Transposase-associated domain;PF02992,Transposase family tnp2;PF13960,omain of unknown function (DUF4218);PF13952,omain of unknown function (DUF4216)	IPR029480,Transposase-associated domain;IPR025312,Domain of unknown function DUF4216;IPR004242,Transposon, En/Spm-like;IPR025452,Domain of unknown function DUF4218	ENOG41104TD,-;ENOG410JWMN,-	-	-
LOC_Os07g06680	14.1857	12.1905	10.1522	2.58757	2.92895	1.97917	2.29316	3.91003	197.625	2.03555e-07	3.62495e-05	A0A0E0HWW5,Uncharacterized protein	-	PF02469,asciclin domain	IPR036378,FAS1 domain superfamily;IPR000782,FAS1 domain	-	-	-
LOC_Os07g07230	8.71277	8.81332	6.48177	4.06267	3.46425	2.42401	1.28349	4.39177	44.6325	0.0002069	0.00267479	A0A0E0Q4I2,Uncharacterized protein	-	PF13855,Leucine rich repeat;PF07714,Protein tyrosine kinase	IPR001611,Leucine-rich repeat;IPR001245,Serine-threonine/tyrosine-protein kinase, catalytic domain;IPR011009,Protein kinase-like domain superfamily;IPR032675,Leucine-rich repeat domain superfamily;IPR000719,Protein kinase domain	-	GO:0004672,molecular_function,protein kinase activity;GO:0006468,biological_process,protein phosphorylation;GO:0005524,molecular_function,ATP binding;GO:0016021,cellular_component,integral component of membrane;GO:0016020,cellular_component,membrane	-
LOC_Os07g07340	2.1445	2.43554	2.87955	1.07482	1.2543	0.992243	1.17819	2.00091	43.3523	9.99033e-05	0.00167673	Q0D8C5,Os07g0168600 protein	-	PF00332,lycosyl hydrolases family 17;PF07983,X8 domain	IPR017853,Glycoside hydrolase superfamily;IPR000490,Glycoside hydrolase family 17;IPR012946,X8 domain	ENOG410YARB,-;ENOG410II84,-	GO:0016798,molecular_function,hydrolase activity, acting on glycosyl bonds;GO:0005975,biological_process,carbohydrate metabolic process;GO:0016787,molecular_function,hydrolase activity;GO:0030247,molecular_function,polysaccharide binding;GO:0004553,molecular_function,hydrolase activity, hydrolyzing O-glycosyl compounds;GO:0008152,biological_process,metabolic process;GO:0016020,cellular_component,…	-
LOC_Os07g08000	2.55459	3.13289	4.14626	0.865651	0.68233	0.860107	2.04875	2.20006	85.8424	6.60931e-06	0.000299252	A0A0E0Q4R1,Uncharacterized protein	-	PF00069,Protein kinase domain	IPR011009,Protein kinase-like domain superfamily;IPR017441,Protein kinase, ATP binding site;IPR008271,Serine/threonine-protein kinase, active site;IPR000719,Protein kinase domain	-	GO:0006468,biological_process,protein phosphorylation;GO:0004672,molecular_function,protein kinase activity;GO:0005524,molecular_function,ATP binding	-
LOC_Os07g08140	2.26359	2.26021	1.5446	0.907152	0.850653	0.87948	1.21336	1.53066	35.1593	0.000218613	0.00276346	A0A0E0HXC4,Uncharacterized protein	-	PF00447,HSF-type DNA-binding	IPR000232,Heat shock factor (HSF)-type, DNA-binding;IPR027725,Heat shock transcription factor family;IPR036390,Winged helix DNA-binding domain superfamily;IPR036388,Winged helix-like DNA-binding domain superfamily	-	GO:0006355,biological_process,regulation of transcription, DNA-templated;GO:0043565,molecular_function,sequence-specific DNA binding;GO:0003700,molecular_function,DNA binding transcription factor activity;GO:0003677,molecular_function,DNA binding;GO:0005634,cellular_component,nucleus	-
LOC_Os07g08390	12.7134	15.1416	10.6962	6.25332	5.16626	4.45257	1.29327	4.06411	71.0145	1.51304e-05	0.00050175	B7EKS3,Os07g0181500 protein	-	PF04720,PDDEXK-like family of unknown function	IPR006502,Protein of unknown function PDDEXK-like	-	-	-
LOC_Os07g09050	1.88186	2.07152	2.66074	0.839363	0.514584	1.06369	1.47537	2.00045	28.8889	0.00047693	0.00471671	Q6Z4E7,Os07g0188700 protein	XP_015647226.1,probable glycosyltransferase At5g03795	PF03016,xostosin family	IPR004263,Exostosin-like	KOG1021,Acetylglucosaminyltransferase EXT1/exostosin 1;ENOG410XTFH,-	GO:0016757,molecular_function,transferase activity, transferring glycosyl groups;GO:0006486,biological_process,protein glycosylation;GO:0016740,molecular_function,transferase activity	-
LOC_Os07g09625	6.99446	9.34603	4.43419	4.07053	3.09225	2.78523	1.07446	2.42594	16.0294	0.00374937	0.0189293	A0A0E0E8E2,Uncharacterized protein	-	-	-	-	-	-
LOC_Os07g10440	5.5724	4.79171	4.01882	2.27889	1.60382	0.949851	1.58208	1.29413	28.7913	0.000448941	0.00452851	I1Q8Y1,Uncharacterized protein	-	-	-	-	GO:0016021,cellular_component,integral component of membrane;GO:0016020,cellular_component,membrane	-
LOC_Os07g10770	45.4226	50.5723	48.7458	21.2259	19.5625	17.8326	1.3182	7.09479	275.982	4.49598e-08	1.53314e-05	A0A0E0E908,Cellulose synthase	-	PF14569,Zinc-binding RING-finger;PF03552,Cellulose synthase	IPR005150,Cellulose synthase;IPR029044,Nucleotide-diphospho-sugar transferases;IPR027934,Cellulose synthase, RING-type zinc finger;IPR013083,Zinc finger, RING/FYVE/PHD-type	-	GO:0030244,biological_process,cellulose biosynthetic process;GO:0016757,molecular_function,transferase activity, transferring glycosyl groups;GO:0016760,molecular_function,cellulose synthase (UDP-forming) activity;GO:0071555,biological_process,cell wall organization;GO:0016740,molecular_function,transferase activity;GO:0046872,molecular_function,metal ion binding;GO:0005886,cellular_component,pla…	-
LOC_Os07g10840	90.0636	124.474	106.389	47.9442	46.1605	38.5822	1.28884	7.75428	105.477	5.03859e-06	0.000256068	Q6ZLJ9,Os07g0209100 protein	XP_015646880.1,probable galactinol--sucrose galactosyltransferase 2 isoform X1	PF05691,Raffinose synthase or seed imbibition protein Sip1	IPR017853,Glycoside hydrolase superfamily;IPR008811,Glycosyl hydrolases 36;IPR013785,Aldolase-type TIM barrel	ENOG410YBU9,-;ENOG410IH7P,-	GO:0003824,molecular_function,catalytic activity	K06617,ko00052,Galactose metabolism
LOC_Os07g10850	20.1975	17.6664	18.5697	0.0335557	0.0484907	0.142405	8.03145	5.70431	607.654	1.78097e-07	3.3791e-05	Q2QXP9,Retrotransposon protein, putative, unclassified	-	PF00665,Integrase core domain;PF07727,Reverse transcriptase (RNA-dependent DNA polymerase);PF14223,gag-polypeptide of LTR copia-type;PF13976,AG-pre-integrase domain	IPR013103,Reverse transcriptase, RNA-dependent DNA polymerase;IPR001584,Integrase, catalytic core;IPR036875,Zinc finger, CCHC-type superfamily;IPR001878,Zinc finger, CCHC-type;IPR036397,Ribonuclease H superfamily;IPR025724,GAG-pre-integrase domain;IPR012337,Ribonuclease H-like superfamily	KOG0017,FOG: Transposon-encoded proteins with TYA, reverse transcriptase, integrase domains in various combinations;ENOG410XS4D,-	GO:0003676,molecular_function,nucleic acid binding;GO:0008270,molecular_function,zinc ion binding;GO:0015074,biological_process,DNA integration	-
LOC_Os07g12720	4.999	4.61179	3.7287	1.21361	1.29141	0.96569	1.94167	0.539916	54.6108	4.09076e-05	0.000954288	A2YJM6,Uncharacterized protein	-	-	-	ENOG41104II,-;ENOG410JWWJ,-	-	-
LOC_Os07g13390	0.38885	0.314066	0.306613	0	0	0.014823	6.01457	-0.363265	78.6759	9.4531e-06	0.000366955	C7J4Y0,Os07g0238100 protein	-	PF10536,Plant mobile domain;PF03108,MuDR family transposase;PF09322,omain of unknown function (DUF1979)	IPR004332,Transposase, MuDR, plant;IPR019557,Aminotransferase-like, plant mobile domain;IPR015401,Transposase, MuDR, N-terminal	-	-	-
LOC_Os07g13770	17.6324	18.9055	15.7954	1.10146	0.568822	1.00742	4.31944	3.8953	389.913	2.97338e-08	1.25742e-05	Q7XI35,Os07g0241500 protein	-	PF00201,UDP-glucoronosyl and UDP-glucosyl transferase	IPR002213,UDP-glucuronosyl/UDP-glucosyltransferase	KOG1192,UDP-glucuronosyl and UDP-glucosyl transferase;COG1819,Glycosyl transferases, related to UDP-glucuronosyltransferase	GO:0080043,molecular_function,quercetin 3-O-glucosyltransferase activity;GO:0080044,molecular_function,quercetin 7-O-glucosyltransferase activity;GO:0016740,molecular_function,transferase activity;GO:0043231,cellular_component,intracellular membrane-bounded organelle;GO:0008152,biological_process,metabolic process;GO:0016758,molecular_function,transferase activity, transferring hexosyl groups	-
LOC_Os07g18154	6.97826	8.58128	9.97373	4.05299	3.28081	2.43459	1.40228	4.19243	48.7321	0.000154981	0.00223411	Q0D780,Os07g0282300 protein	-	PF00111,2Fe-2S iron-sulfur cluster binding domain;PF02738,Molybdopterin-binding domain of aldehyde dehydrogenase;PF01799,[2Fe-2S] binding domain;PF00941,AD binding domain in molybdopterin dehydrogenase;PF03450,CO dehydrogenase flavoprotein C-terminal domain;PF01315,Aldehyde oxidase and xanthine dehydrogenase, a/b hammerhead domain	IPR016166,FAD-binding, type 2;IPR000674,Aldehyde oxidase/xanthine dehydrogenase, a/b hammerhead;IPR036856,Aldehyde oxidase/xanthine dehydrogenase, a/b hammerhead superfamily;IPR006058,2Fe-2S ferredoxin, iron-sulphur binding site;IPR005107,CO dehydrogenase flavoprotein, C-terminal;IPR036884,[2Fe-2S]-binding domain superfamily;IPR002888,[2Fe-2S]-binding;IPR036683,CO dehydrogenase flavoprotein, C-te…	ENOG410IN0I,-;COG4630,Xanthine dehydrogenase, iron-sulfur cluster and FAD-binding subunit A;COG4631,Xanthine dehydrogenase, molybdopterin-binding subunit B	GO:0022900,biological_process,electron transport chain;GO:0016614,molecular_function,oxidoreductase activity, acting on CH-OH group of donors;GO:0051536,molecular_function,iron-sulfur cluster binding;GO:0050660,molecular_function,flavin adenine dinucleotide binding;GO:0009055,molecular_function,electron transfer activity;GO:0016491,molecular_function,oxidoreductase activity;GO:0046872,molecular_f…	-
LOC_Os07g18158	3.35364	3.53334	3.4813	1.79462	0.959887	1.19001	1.41409	1.21493	31.1611	0.000338816	0.00374133	A0A0P0X5J2,Os07g0282401 protein	-	PF02738,Molybdopterin-binding domain of aldehyde dehydrogenase	IPR008274,Aldehyde oxidase/xanthine dehydrogenase, molybdopterin binding;IPR037165,Aldehyde oxidase/xanthine dehydrogenase, molybdopterin binding domain superfamily	-	GO:0055114,biological_process,oxidation-reduction process;GO:0016491,molecular_function,oxidoreductase activity	-
LOC_Os07g18162	4.53983	3.84024	3.82327	1.18724	1.1596	0.739336	1.98777	1.61489	85.1588	6.83065e-06	0.00030443	Q6Z5T5,Aldehyde oxidase-like	-	PF02738,Molybdopterin-binding domain of aldehyde dehydrogenase	IPR008274,Aldehyde oxidase/xanthine dehydrogenase, molybdopterin binding;IPR037165,Aldehyde oxidase/xanthine dehydrogenase, molybdopterin binding domain superfamily	COG4631,Xanthine dehydrogenase, molybdopterin-binding subunit B;KOG0430,Xanthine dehydrogenase	GO:0004854,molecular_function,xanthine dehydrogenase activity;GO:0009115,biological_process,xanthine catabolic process;GO:0016903,molecular_function,oxidoreductase activity, acting on the aldehyde or oxo group of donors;GO:0050660,molecular_function,flavin adenine dinucleotide binding;GO:0016491,molecular_function,oxidoreductase activity;GO:0055114,biological_process,oxidation-reduction process;G…	-
LOC_Os07g20290	5.81363	4.1317	3.67477	1.98667	0.984308	1.44533	1.6454	0.729231	26.2103	0.000623253	0.00565412	A0A0E0Q6X3,Uncharacterized protein	-	PF11820,Protein of unknown function (DUF3339)	IPR021775,Protein of unknown function DUF3339	-	GO:0016021,cellular_component,integral component of membrane;GO:0016020,cellular_component,membrane	-
LOC_Os07g20310	2.97493	2.78713	1.84203	0.856486	0.810126	1.70835	1.1915	0.746233	11.5487	0.00786463	0.0319688	Q6YST9,Os07g0298600 protein	-	-	-	-	-	-
LOC_Os07g20330	0.419101	0.223876	0.650224	0.153372	0.153862	0.162721	1.47278	0.417235	13.7995	0.0047878	0.0224853	Q7XEF2,Retrotransposon protein, putative, Ty3-gypsy subclass	-	PF00665,Integrase core domain;PF00098,Zinc knuckle;PF03732,Retrotransposon gag protein;PF00078,Reverse transcriptase (RNA-dependent DNA polymerase);PF08284,Retroviral aspartyl protease	IPR021109,Aspartic peptidase domain superfamily;IPR016197,Chromo-like domain superfamily;IPR001584,Integrase, catalytic core;IPR036875,Zinc finger, CCHC-type superfamily;IPR000953,Chromo/chromo shadow domain;IPR001878,Zinc finger, CCHC-type;IPR036397,Ribonuclease H superfamily;IPR005162,Retrotransposon gag domain;IPR000477,Reverse transcriptase domain;IPR012337,Ribonuclease H-like superfamily	KOG0017,FOG: Transposon-encoded proteins with TYA, reverse transcriptase, integrase domains in various combinations;COG2801,Transposase and inactivated derivatives	GO:0003676,molecular_function,nucleic acid binding;GO:0008270,molecular_function,zinc ion binding;GO:0015074,biological_process,DNA integration	-
LOC_Os07g23120	48.9459	66.8337	36.5286	14.4906	15.5752	12.928	1.83545	5.19121	74.0745	8.63083e-05	0.00152703	Q8H367,Os07g0413800 protein	XP_015647733.1,protein CDI	-	IPR029044,Nucleotide-diphospho-sugar transferases	ENOG410ZX6Q,-;ENOG410IIAI,-	-	-
LOC_Os07g24190	110.486	114.487	123.131	33.8759	30.0038	25.6878	1.97377	8.43684	365.183	1.31193e-08	6.87796e-06	I1QA83,Cellulose synthase	-	PF14569,Zinc-binding RING-finger;PF03552,Cellulose synthase	IPR001841,Zinc finger, RING-type;IPR013083,Zinc finger, RING/FYVE/PHD-type;IPR029044,Nucleotide-diphospho-sugar transferases;IPR027934,Cellulose synthase, RING-type zinc finger;IPR005150,Cellulose synthase	COG1215,Glycosyltransferases, probably involved in cell wall biogenesis;ENOG410IER8,-	GO:0030244,biological_process,cellulose biosynthetic process;GO:0016757,molecular_function,transferase activity, transferring glycosyl groups;GO:0016760,molecular_function,cellulose synthase (UDP-forming) activity;GO:0071555,biological_process,cell wall organization;GO:0016740,molecular_function,transferase activity;GO:0046872,molecular_function,metal ion binding;GO:0005886,cellular_component,pla…	-
LOC_Os07g25004	0.89367	1.16004	0.9469	0.66226	0.411281	0.425836	1.01775	0.256416	11.5447	0.00787193	0.0319854	A0A0K0LNB0,NAD	YP_009161260.1,-;YP_009161238.1,-	PF00361,Proton-conducting membrane transporter	IPR010096,NAD(P)H-quinone oxidoreductase, subunit N/subunit 2;IPR001750,NADH:quinone oxidoreductase/Mrp antiporter, membrane subunit	-	GO:0042773,biological_process,ATP synthesis coupled electron transport;GO:0019684,biological_process,photosynthesis, light reaction;GO:0048038,molecular_function,quinone binding;GO:0009579,cellular_component,thylakoid;GO:0008137,molecular_function,NADH dehydrogenase (ubiquinone) activity;GO:0009536,cellular_component,plastid;GO:0009507,cellular_component,chloroplast;GO:0016491,molecular_function,…	-
LOC_Os07g25540	3.13333	5.57079	2.95238	1.98255	1.0604	0.9578	1.55919	2.18965	19.6174	0.00269414	0.0152349	I1QAA0,Flavin-containing monooxygenase	-	PF13450,NAD(P)-binding Rossmann-like domain;PF00743,lavin-binding monooxygenase-like;PF01494,AD binding domain;PF07992,Pyridine nucleotide-disulphide oxidoreductase;PF13738,Pyridine nucleotide-disulphide oxidoreductase;PF13434,L-lysine 6-monooxygenase (NADPH-requiring)	IPR000103,Pyridine nucleotide-disulphide oxidoreductase, class-II;IPR036188,FAD/NAD(P)-binding domain superfamily;IPR000960,Flavin monooxygenase FMO;IPR020946,Flavin monooxygenase-like	KOG1399,Flavin-containing monooxygenase;COG2072,Predicted flavoprotein involved in K+ transport	GO:0016491,molecular_function,oxidoreductase activity;GO:0050660,molecular_function,flavin adenine dinucleotide binding;GO:0004497,molecular_function,monooxygenase activity;GO:0050661,molecular_function,NADP binding;GO:0004499,molecular_function,N,N-dimethylaniline monooxygenase activity;GO:0055114,biological_process,oxidation-reduction process	-
LOC_Os07g26100	10.0494	14.1243	13.8216	0	0.145208	0.0977256	7.17896	3.09246	278.094	4.29238e-07	5.89743e-05	Q6YT99,Os04g0115200 protein	XP_015634300.1,uncharacterized protein LOC4334942;XP_015645709.1,-	-	-	-	-	-
LOC_Os07g26440	118.433	120.851	99.1951	42.4378	41.8132	38.3999	1.47732	8.2104	300.075	3.11432e-08	1.26619e-05	A0A0E0HZV7,Uncharacterized protein	-	-	-	-	-	-
LOC_Os07g27350	13.7027	14.5541	15.0658	4.44707	5.76555	6.2522	1.40802	4.66167	118.43	1.72554e-06	0.000132726	Q7EY96,Os07g0457300 protein	XP_015644902.1,uncharacterized protein LOC4343149;XP_015644903.1,-;XP_015644904.1,-	PF07287,Acyclic terpene utilisation family protein AtuA	IPR010839,Acyclic terpene utilisation	ENOG410XP3U,-;ENOG410IGFC,-	-	-
LOC_Os07g27810	9.17257	7.63291	6.82903	3.04878	2.26411	1.92474	1.72016	2.65671	82.4455	7.80349e-06	0.000324586	I1QAJ4,Uncharacterized protein	-	PF06749,Protein of unknown function (DUF1218)	IPR009606,Protein of unknown function DUF1218	ENOG4111SY7,-;ENOG410IX0H,-	GO:0016021,cellular_component,integral component of membrane;GO:0016020,cellular_component,membrane	-
LOC_Os07g30810	2.44378	2.83632	2.46951	0.78714	0.71657	0.494016	1.9644	2.18063	109.283	2.42034e-06	0.00016565	A0A0E0Q8F4,Uncharacterized protein	-	PF00860,Permease family	IPR006043,Xanthine/uracil/vitamin C permease	-	GO:0055085,biological_process,transmembrane transport;GO:0022857,molecular_function,transmembrane transporter activity;GO:0005886,cellular_component,plasma membrane;GO:0016021,cellular_component,integral component of membrane;GO:0016020,cellular_component,membrane	-
LOC_Os07g30950	1.11321	1.53422	0.731486	0.233321	0.275864	0.31827	2.03531	0.408498	35.1441	0.00021896	0.00276433	B8B684,Uncharacterized protein	-	PF00067,Cytochrome P450	IPR036396,Cytochrome P450 superfamily;IPR001128,Cytochrome P450	KOG0157,Cytochrome P450 CYP4/CYP19/CYP26 subfamilies;COG2124,Cytochrome P450	GO:0016705,molecular_function,oxidoreductase activity, acting on paired donors, with incorporation or reduction of molecular oxygen;GO:0020037,molecular_function,heme binding;GO:0055114,biological_process,oxidation-reduction process;GO:0005506,molecular_function,iron ion binding	-
LOC_Os07g31500	0.292163	0.288949	0.287968	0.0974762	0.0945641	0.0477314	1.84447	-0.318668	26.6469	0.000588596	0.00543122	Q8LI55,Putative receptor protein kinase	-	PF00069,Protein kinase domain;PF08263,Leucine rich repeat N-terminal domain;PF13855,Leucine rich repeat	IPR001611,Leucine-rich repeat;IPR013210,Leucine-rich repeat-containing N-terminal, plant-type;IPR032675,Leucine-rich repeat domain superfamily;IPR011009,Protein kinase-like domain superfamily;IPR003591,Leucine-rich repeat, typical subtype;IPR017441,Protein kinase, ATP binding site;IPR008271,Serine/threonine-protein kinase, active site;IPR000719,Protein kinase domain	COG4886,Leucine-rich repeat (LRR) protein;ENOG410IJJK,-	GO:0016301,molecular_function,kinase activity;GO:0016740,molecular_function,transferase activity;GO:0005524,molecular_function,ATP binding;GO:0004672,molecular_function,protein kinase activity;GO:0016020,cellular_component,membrane;GO:0006468,biological_process,protein phosphorylation;GO:0000166,molecular_function,nucleotide binding;GO:0016310,biological_process,phosphorylation;GO:0016021,cellula…	-
LOC_Os07g32020	10.4518	11.3932	8.92439	2.80497	1.3932	1.05993	2.56575	3.85275	53.0253	0.000351976	0.00384012	A0A0E0I190,Glycosyltransferase	-	PF00201,UDP-glucoronosyl and UDP-glucosyl transferase	IPR035595,UDP-glycosyltransferase family, conserved site;IPR002213,UDP-glucuronosyl/UDP-glucosyltransferase	-	GO:0016758,molecular_function,transferase activity, transferring hexosyl groups;GO:0016757,molecular_function,transferase activity, transferring glycosyl groups;GO:0016740,molecular_function,transferase activity;GO:0008152,biological_process,metabolic process	-
LOC_Os07g32600	3.66101	3.70067	2.94755	0.517969	0.53171	0.460083	2.77793	2.33448	301.965	3.02963e-08	1.25742e-05	A0A0E0Q8U3,Uncharacterized protein	-	PF00332,lycosyl hydrolases family 17;PF07983,X8 domain	IPR017853,Glycoside hydrolase superfamily;IPR000490,Glycoside hydrolase family 17;IPR012946,X8 domain	-	GO:0016798,molecular_function,hydrolase activity, acting on glycosyl bonds;GO:0005975,biological_process,carbohydrate metabolic process;GO:0004553,molecular_function,hydrolase activity, hydrolyzing O-glycosyl compounds;GO:0016787,molecular_function,hydrolase activity;GO:0008152,biological_process,metabolic process	-
LOC_Os07g32620	3.03764	2.94037	2.7328	0.878999	0.461901	0.427433	2.3172	1.56184	73.1466	1.27213e-05	0.000448556	Q6Z4C0,Os07g0510400 protein	XP_015645313.1,anthocyanidin 3-O-glucosyltransferase 2	PF00201,UDP-glucoronosyl and UDP-glucosyl transferase	IPR002213,UDP-glucuronosyl/UDP-glucosyltransferase	KOG1192,UDP-glucuronosyl and UDP-glucosyl transferase;COG1819,Glycosyl transferases, related to UDP-glucuronosyltransferase	GO:0080043,molecular_function,quercetin 3-O-glucosyltransferase activity;GO:0080044,molecular_function,quercetin 7-O-glucosyltransferase activity;GO:0016740,molecular_function,transferase activity;GO:0043231,cellular_component,intracellular membrane-bounded organelle;GO:0008152,biological_process,metabolic process;GO:0016758,molecular_function,transferase activity, transferring hexosyl groups	-
LOC_Os07g32710	65.2751	37.1602	39.561	1.44828	0.536193	1.04766	5.59115	5.08595	168.742	2.95685e-05	0.000770018	A0A0E0AKG4,Uncharacterized protein	-	-	-	-	-	-
LOC_Os07g33310	3.38697	3.33973	2.2653	0.667454	0.966565	0.757546	1.91309	1.92049	75.8535	1.09733e-05	0.000399654	A0A0E0Q8Z5,Protein DETOXIFICATION	-	PF01554,MatE	IPR002528,Multi antimicrobial extrusion protein	-	GO:0055085,biological_process,transmembrane transport;GO:0006855,biological_process,drug transmembrane transport;GO:0015297,molecular_function,antiporter activity;GO:0015238,molecular_function,drug transmembrane transporter activity;GO:0016020,cellular_component,membrane;GO:0016021,cellular_component,integral component of membrane	-
LOC_Os07g33610	2.13437	2.38894	2.58034	1.12336	0.625725	0.826338	1.4841	1.74091	40.9611	0.000123843	0.00193507	Q8H515,Putative 5-alpha-taxadienol-10-beta-hydroxylase	XP_015645012.1,taxane 10-beta-hydroxylase	PF00067,Cytochrome P450	IPR036396,Cytochrome P450 superfamily;IPR002401,Cytochrome P450, E-class, group I;IPR001128,Cytochrome P450;IPR017972,Cytochrome P450, conserved site	KOG0157,Cytochrome P450 CYP4/CYP19/CYP26 subfamilies;COG2124,Cytochrome P450	GO:0016705,molecular_function,oxidoreductase activity, acting on paired donors, with incorporation or reduction of molecular oxygen;GO:0010268,biological_process,brassinosteroid homeostasis;GO:0046872,molecular_function,metal ion binding;GO:0004497,molecular_function,monooxygenase activity;GO:0016125,biological_process,sterol metabolic process;GO:0016491,molecular_function,oxidoreductase activity…	-
LOC_Os07g34020	36.3544	35.1515	36.8696	9.26913	5.5998	5.20822	2.44918	4.43689	139.752	4.68451e-06	0.00024624	A0A0P0X775,Os07g0524000 protein	-	-	-	-	-	-
LOC_Os07g35310	4.15423	3.48737	5.78058	2.03328	2.89577	0.956044	1.19904	3.10801	8.81744	0.0253641	0.072695	A0A0E0Q9D7,Uncharacterized protein	-	PF00069,Protein kinase domain;PF01657,Salt stress response/antifungal	IPR038408,Gnk2-homologous domain superfamily;IPR002902,Gnk2-homologous domain;IPR011009,Protein kinase-like domain superfamily;IPR017441,Protein kinase, ATP binding site;IPR008271,Serine/threonine-protein kinase, active site;IPR000719,Protein kinase domain	-	GO:0004672,molecular_function,protein kinase activity;GO:0006468,biological_process,protein phosphorylation;GO:0005524,molecular_function,ATP binding;GO:0016021,cellular_component,integral component of membrane;GO:0016020,cellular_component,membrane	-
LOC_Os07g35350	0.677577	1.2875	3.43464	0.144913	0.61681	0.0922478	2.61057	1.16987	8.30586	0.0307509	0.0834291	A0A0E0Q9D9,Uncharacterized protein	-	PF00332,lycosyl hydrolases family 17;PF07983,X8 domain	IPR017853,Glycoside hydrolase superfamily;IPR000490,Glycoside hydrolase family 17;IPR012946,X8 domain	-	GO:0004553,molecular_function,hydrolase activity, hydrolyzing O-glycosyl compounds;GO:0005975,biological_process,carbohydrate metabolic process;GO:0016787,molecular_function,hydrolase activity	-
LOC_Os07g37130	1.15868	0.679791	0.774268	0.246967	0.403236	0.374316	1.34962	0.138133	15.9345	0.00313289	0.0168321	Q0D5J2,Os07g0557400 protein	-	PF01733,Nucleoside transporter	IPR030200,Nucleoside transporter, plants;IPR002259,Equilibrative nucleoside transporter	ENOG410Y3MT,-;KOG1479,Nucleoside transporter	GO:1901642,biological_process,nucleoside transmembrane transport;GO:0016021,cellular_component,integral component of membrane;GO:0005337,molecular_function,nucleoside transmembrane transporter activity;GO:0016020,cellular_component,membrane	-
LOC_Os07g37290	10.7995	9.49394	6.99492	2.63304	1.74773	1.76434	2.16047	0.341595	47.9	6.81682e-05	0.00132363	A0A0E0ED32,Uncharacterized protein	-	PF12609,Wound-induced protein	IPR022251,Protein of unknown function wound-induced	-	-	-
LOC_Os07g37310	11.4908	13.3059	10.0836	5.1275	5.1089	5.55781	1.15525	3.55418	86.8707	6.29267e-06	0.000292563	Q6Z402,Membrane lipoprotein lipid attachment site-containing protein-like	XP_015645139.1,uncharacterized protein LOC4343589	PF06764,Protein of unknown function (DUF1223)	IPR010634,Protein of unknown function DUF1223;IPR036249,Thioredoxin-like superfamily	COG5429,Uncharacterized secreted protein;ENOG410IH7T,-	-	-
LOC_Os07g38370	0.967134	0.994056	1.08473	0.77886	0.377796	0.127129	1.25403	-0.342473	6.14252	0.0350191	0.0919533	Q6YTV2,Os07g0571300 protein	-	-	-	-	-	-
LOC_Os07g38440	7.7977	6.82481	5.39972	3.05315	2.81711	2.89628	1.20346	3.04473	66.5146	1.86778e-05	0.000568958	Q69KW1,Amine oxidase	-	PF01179,Copper amine oxidase, enzyme domain	IPR015798,Copper amine oxidase, catalytic domain;IPR000269,Copper amine oxidase;IPR036460,Copper amine oxidase, catalytic domain superfamily	-	GO:0009308,biological_process,amine metabolic process;GO:0048038,molecular_function,quinone binding;GO:0046872,molecular_function,metal ion binding;GO:0016491,molecular_function,oxidoreductase activity;GO:0005507,molecular_function,copper ion binding;GO:0055114,biological_process,oxidation-reduction process;GO:0008131,molecular_function,primary amine oxidase activity	-
LOC_Os07g38450	0.572621	0.705442	0.75841	0.17681	0.0380091	0.0341069	3.05229	-0.391701	31.482	0.000326577	0.00365099	A3BLD1,Uncharacterized protein	-	PF13966,zinc-binding in reverse transcriptase;PF13456,Reverse transcriptase-like	IPR026960,Reverse transcriptase zinc-binding domain;IPR036397,Ribonuclease H superfamily;IPR002156,Ribonuclease H domain;IPR012337,Ribonuclease H-like superfamily	KOG1075,FOG: Reverse transcriptase;ENOG410Y65V,-	GO:0003676,molecular_function,nucleic acid binding;GO:0090502,biological_process,RNA phosphodiester bond hydrolysis, endonucleolytic;GO:0004523,molecular_function,RNA-DNA hybrid ribonuclease activity	-
LOC_Os07g38460	5.54844	3.92436	2.89196	2.26387	1.70454	1.86414	1.09663	2.47302	21.8073	0.00124635	0.00898005	Q6YTU4,Os07g0572300 protein	XP_015644735.1,uncharacterized protein LOC4343674	PF05910,Plant protein of unknown function (DUF868)	IPR008586,Protein of unknown function DUF868, plant	ENOG410IIF4,-;ENOG4111EYK,-	-	-
LOC_Os07g38470	11.5752	12.502	10.6275	0.854583	1.68401	0.906676	3.29051	0.482909	104.22	2.95276e-06	0.000184984	A3BLD3,cDNA clone:J013105D21, full insert sequence	-	-	-	ENOG410YTWW,-;ENOG410J2E3,-	-	-
LOC_Os07g38490	4.90765	5.28376	4.46247	1.83162	2.87523	2.2397	1.08536	2.84383	40.893	0.000124622	0.00194273	A2YMV5,Uncharacterized protein	-	PF10250,P-fucose protein O-fucosyltransferase	IPR019378,GDP-fucose protein O-fucosyltransferase	ENOG410IGS4,-;ENOG410YQA9,-	GO:0005975,biological_process,carbohydrate metabolic process;GO:0016757,molecular_function,transferase activity, transferring glycosyl groups;GO:0016740,molecular_function,transferase activity;GO:0006004,biological_process,fucose metabolic process;GO:0016020,cellular_component,membrane;GO:0016021,cellular_component,integral component of membrane	-
LOC_Os07g39700	3.41835	2.64861	2.91131	0	0	0	9.64838	0.635282	268.466	7.44064e-07	8.23959e-05	Q8H5K8,Os07g0585700 protein	XP_015647934.1,uncharacterized protein LOC9269794	-	-	ENOG410XQNR,-;KOG2048,WD40 repeat protein	-	-
LOC_Os07g39880	0.923593	0.555036	0.8724	0.380241	0.544939	0.146698	1.11679	0.0964012	6.59478	0.0302256	0.0823741	A0A0E0QAJ6,Uncharacterized protein	-	-	-	-	-	-
LOC_Os07g39920	3.60334	3.06806	2.86998	1.64559	1.47749	1.08685	1.19196	2.70155	49.4875	6.009e-05	0.0012304	A0A0E0QAK0,Formin-like protein	-	PF02181,ormin Homology 2 Domain	IPR015425,Formin, FH2 domain	-	GO:0016021,cellular_component,integral component of membrane;GO:0016020,cellular_component,membrane	-
LOC_Os07g40300	3.98743	8.47518	8.72911	3.28009	2.97179	1.60002	1.44361	1.99667	15.6594	0.00484828	0.0226891	Q84RX1,Os07g0593000 protein	XP_015645624.1,zinc finger protein 7	-	IPR013087,Zinc finger C2H2-type;IPR036236,Zinc finger C2H2 superfamily	ENOG410Z1Q8,-;ENOG410JKRV,-	GO:0003676,molecular_function,nucleic acid binding;GO:0005634,cellular_component,nucleus	-
LOC_Os07g40890	1.95994	3.29792	2.8011	0.792231	1.45707	1.21409	1.2201	0.475289	14.3173	0.00430341	0.0207988	A2YNE3,Uncharacterized protein	-	-	-	ENOG410ZMDY,-;ENOG410II3A,-	-	-
LOC_Os07g40940	4.88658	3.64508	3.95248	1.10226	0.853319	0.375896	2.42412	1.95476	58.5544	4.53638e-05	0.00102011	Q0D4W1,Os07g0600700 protein	XP_015647363.1,PLASMODESMATA CALLOSE-BINDING PROTEIN 3	PF07983,X8 domain	IPR012946,X8 domain	ENOG410YNCG,-;ENOG410IZJ3,-	GO:0046658,cellular_component,anchored component of plasma membrane;GO:0004553,molecular_function,hydrolase activity, hydrolyzing O-glycosyl compounds;GO:0030247,molecular_function,polysaccharide binding	-
LOC_Os07g41320	0.973008	1.19753	0.805591	0.104881	0.192896	0.333822	2.24939	0.125395	30.5984	0.000361657	0.00391572	A2YNH7,Uncharacterized protein	-	PF04833,COBRA-like protein	IPR006918,COBRA, plant	ENOG410YAAC,-;ENOG410IHWU,-	GO:0031225,cellular_component,anchored component of membrane;GO:0010215,biological_process,cellulose microfibril organization;GO:0016021,cellular_component,integral component of membrane;GO:0016020,cellular_component,membrane	-
LOC_Os07g42430	3.61839	3.89907	1.35278	1.56907	0.750904	0.951267	1.45751	0.199118	10.3145	0.0105963	0.039267	B8B8K4,Uncharacterized protein	-	-	-	-	-	-
LOC_Os07g42520	33.4789	36.0927	48.5972	15.9293	14.797	16.7842	1.32997	4.54817	77.713	1.38569e-05	0.000473755	Q8GS22,Dirigent protein	XP_015645486.1,dirigent protein 22	PF03018,irigent-like protein	IPR004265,Dirigent protein	ENOG410JS7W,-;ENOG411179W,-	GO:0048046,cellular_component,apoplast;GO:0005576,cellular_component,extracellular region	-
LOC_Os07g43070	32.0016	29.1606	25.3186	6.98227	6.46887	5.01458	2.23955	4.64947	291.159	3.55528e-08	1.31164e-05	A0A0E0I475,Uncharacterized protein	-	PF13266,Protein of unknown function (DUF4057)	IPR025131,Domain of unknown function DUF4057	-	-	-
LOC_Os07g43990	19.3171	19.3802	18.5176	7.38729	8.32284	6.47759	1.37953	4.94847	226.017	1.07578e-07	2.46342e-05	A0A0E0QBP2,Uncharacterized protein	-	PF10250,P-fucose protein O-fucosyltransferase	IPR019378,GDP-fucose protein O-fucosyltransferase	-	GO:0005975,biological_process,carbohydrate metabolic process;GO:0005794,cellular_component,Golgi apparatus;GO:0016757,molecular_function,transferase activity, transferring glycosyl groups;GO:0005509,molecular_function,calcium ion binding;GO:0042175,cellular_component,nuclear outer membrane-endoplasmic reticulum membrane network;GO:0006004,biological_process,fucose metabolic process;GO:0016740,mol…	-
LOC_Os07g44830	11.4006	19.2642	41.5908	4.53862	2.77367	4.41909	2.64705	4.91604	19.5528	0.0081101	0.0325832	A0A0E0QBX0,Uncharacterized protein	-	PF16709,used Ig-PH domain of plant-specific actin-binding protein;PF16711,Actin-binding domain of plant-specific actin-binding protein;PF16712,Coiled-coil regions of plant-specific actin-binding protein	IPR032012,Stomatal closure-related actin-binding protein, actin-binding domain;IPR032015,Stomatal closure-related actin-binding protein, fused Ig-PH domain;IPR032009,Stomatal closure-related actin-binding protein, coiled-coil domain	-	GO:0003779,molecular_function,actin binding	-
LOC_Os07g45060	7.62533	5.94565	5.62108	1.5253	0.907382	1.34348	2.36609	2.03742	106.972	2.64741e-06	0.000171797	A0A0D3GU75,Uncharacterized protein	-	-	-	-	-	-
LOC_Os07g46930	4.15584	4.05106	2.90969	0.437661	0.0811708	0.13657	4.12128	1.23294	79.3368	1.49804e-05	0.000500673	B8B5L6,Uncharacterized protein	-	PF08659,KR domain;PF13561,noyl-(Acyl carrier protein) reductase;PF00106,short chain dehydrogenase	IPR036291,NAD(P)-binding domain superfamily;IPR002347,Short-chain dehydrogenase/reductase SDR	KOG0725,Reductases with broad range of substrate specificities;COG1028,Dehydrogenases with different specificities (related to short-chain alcohol dehydrogenases)	-	-
LOC_Os07g46950	75.8572	84.5258	98.6486	40.32	56.9421	19.7396	1.16625	6.88979	8.5061	0.034541	0.0909497	B9FUQ8,Uncharacterized protein	XP_015645741.1,momilactone A synthase-like isoform X2	PF08659,KR domain;PF13561,noyl-(Acyl carrier protein) reductase;PF00106,short chain dehydrogenase	IPR036291,NAD(P)-binding domain superfamily;IPR002347,Short-chain dehydrogenase/reductase SDR	KOG0725,Reductases with broad range of substrate specificities;COG1028,Dehydrogenases with different specificities (related to short-chain alcohol dehydrogenases)	-	-
LOC_Os07g47400	5.75291	6.27768	5.88129	2.61983	3.27751	1.55552	1.27155	2.44689	31.0547	0.000352665	0.00384541	A2YPS8,Uncharacterized protein	-	PF00168,C2 domain	IPR000008,C2 domain;IPR035892,C2 domain superfamily	ENOG41115GJ,-;ENOG410JS9X,-	-	-
LOC_Os07g47460	13.7439	12.0258	9.37424	4.19747	4.86553	4.42714	1.39135	3.34085	87.5714	6.08749e-06	0.000286702	B8B5U3,Uncharacterized protein	-	-	-	ENOG411068R,-;ENOG410JV4E,-	GO:0016021,cellular_component,integral component of membrane;GO:0016020,cellular_component,membrane	-
LOC_Os07g47480	8.59975	11.7342	7.88832	2.18793	1.05587	0.686916	2.85979	2.88685	51.9879	0.000267512	0.00317225	I1QD32,Uncharacterized protein	-	PF00403,Heavy-metal-associated domain	IPR006121,Heavy metal-associated domain, HMA;IPR036163,Heavy metal-associated domain superfamily	COG2608,Copper chaperone;KOG1603,Copper chaperone	GO:0030001,biological_process,metal ion transport;GO:0046872,molecular_function,metal ion binding	-
LOC_Os07g47700	13.7885	11.5901	10.2234	5.9781	5.02541	5.58344	1.11463	4.07668	77.3889	1.01121e-05	0.0003801	A0A0E0QCN4,Uncharacterized protein	-	PF07993,Male sterility protein;PF01370,NAD dependent epimerase/dehydratase family;PF02719,Polysaccharide biosynthesis protein;PF01073,3-beta hydroxysteroid dehydrogenase/isomerase family;PF04321,RmlD substrate binding domain;PF16363,P-mannose 4,6 dehydratase	IPR036291,NAD(P)-binding domain superfamily;IPR016040,NAD(P)-binding domain	-	GO:0016021,cellular_component,integral component of membrane;GO:0016020,cellular_component,membrane	-
LOC_Os07g48390	8.52797	15.9221	12.5947	6.69343	5.90124	4.55018	1.12578	3.49244	22.2569	0.00184138	0.0117149	Q7XHV8,Os07g0682000 protein	XP_015645649.1,uncharacterized protein LOC4344309	-	-	ENOG410JSYH,-;ENOG41108CV,-	GO:0005737,cellular_component,cytoplasm;GO:0030001,biological_process,metal ion transport;GO:0046916,biological_process,cellular transition metal ion homeostasis;GO:0046914,molecular_function,transition metal ion binding	-
LOC_Os08g01310	2.10939	2.41965	1.89673	0.930761	1.11358	1.07567	1.05218	1.57839	33.1542	0.000270883	0.0032046	A0A0E0QDA8,Uncharacterized protein	-	-	IPR000909,Phosphatidylinositol-specific phospholipase C, X domain;IPR017946,PLC-like phosphodiesterase, TIM beta/alpha-barrel domain superfamily	-	GO:0006629,biological_process,lipid metabolic process;GO:0008081,molecular_function,phosphoric diester hydrolase activity;GO:0016021,cellular_component,integral component of membrane;GO:0016020,cellular_component,membrane	-
LOC_Os08g01510	4.11878	4.65241	5.18294	0.323275	0.141563	0.152436	4.51986	2.05861	253.823	6.48481e-08	1.87232e-05	A0A0E0QDC9,Uncharacterized protein	-	PF00067,Cytochrome P450	IPR036396,Cytochrome P450 superfamily;IPR002401,Cytochrome P450, E-class, group I;IPR001128,Cytochrome P450;IPR017972,Cytochrome P450, conserved site	-	GO:0016705,molecular_function,oxidoreductase activity, acting on paired donors, with incorporation or reduction of molecular oxygen;GO:0046872,molecular_function,metal ion binding;GO:0004497,molecular_function,monooxygenase activity;GO:0016491,molecular_function,oxidoreductase activity;GO:0005506,molecular_function,iron ion binding;GO:0055114,biological_process,oxidation-reduction process;GO:0020…	-
LOC_Os08g01830	1.49478	0.999836	1.25979	0.544857	0.483155	0.381939	1.4229	1.46191	40.1289	0.000133786	0.00202482	Q6ZC64,Os08g0109800 protein	XP_015648549.1,serine/threonine-protein kinase-like protein CCR4	PF00069,Protein kinase domain;PF13540,Regulator of chromosome condensation (RCC1) repeat	IPR009091,Regulator of chromosome condensation 1/beta-lactamase-inhibitor protein II;IPR017441,Protein kinase, ATP binding site;IPR011009,Protein kinase-like domain superfamily;IPR008271,Serine/threonine-protein kinase, active site;IPR000719,Protein kinase domain	COG0515,Serine/threonine protein kinase;KOG1187,Serine/threonine protein kinase	GO:0016301,molecular_function,kinase activity;GO:0005524,molecular_function,ATP binding;GO:0004672,molecular_function,protein kinase activity;GO:0016020,cellular_component,membrane;GO:0006468,biological_process,protein phosphorylation;GO:0016310,biological_process,phosphorylation;GO:0016021,cellular_component,integral component of membrane	-
LOC_Os08g01990	5.14989	5.608	3.18011	3.12108	1.97688	1.83306	1.02155	0.970695	11.6336	0.00771067	0.0314585	Q6ZCD1,Uncharacterized protein	-	-	-	-	-	-
LOC_Os08g02000	2.10553	2.35444	1.90619	1.05072	1.04354	0.735745	1.18054	2.75901	53.887	4.31073e-05	0.000988243	C7J613,ATP-dependent DNA helicase	-	PF05970,PIF1-like helicase;PF14214,Helitron helicase-like domain at N-terminus	IPR010285,DNA helicase Pif1-like;IPR025476,Helitron helicase-like domain;IPR027417,P-loop containing nucleoside triphosphate hydrolase	KOG0987,DNA helicase PIF1/RRM3;COG0507,ATP-dependent exoDNAse (exonuclease V), alpha subunit - helicase superfamily I member	GO:0004386,molecular_function,helicase activity;GO:0006974,biological_process,cellular response to DNA damage stimulus;GO:0016787,molecular_function,hydrolase activity;GO:0032508,biological_process,DNA duplex unwinding;GO:0006281,biological_process,DNA repair;GO:0000723,biological_process,telomere maintenance;GO:0003678,molecular_function,DNA helicase activity;GO:0000166,molecular_function,nucleo…	-
LOC_Os08g02300	1.32859	1.42678	0.85033	0.495959	0.56196	0.460418	1.25262	0.796269	22.3467	0.00107049	0.00810884	G3M8D2,Secondary wall NAC transcription factor 2	XP_015648974.1,NAC domain-containing protein 43	PF02365,No apical meristem (NAM) protein	IPR003441,NAC domain;IPR036093,NAC domain superfamily	ENOG410INES,-;ENOG410YG0P,-	GO:0006355,biological_process,regulation of transcription, DNA-templated;GO:0003677,molecular_function,DNA binding;GO:0005634,cellular_component,nucleus;GO:0006351,biological_process,transcription, DNA-templated	-
LOC_Os08g03020	1.93867	2.55298	2.29854	0.706661	0.716154	0.374869	1.92141	1.81524	60.4403	2.73945e-05	0.000731572	Q6ZFB7,Os08g0124500 protein	XP_015649789.1,L-type lectin-domain containing receptor kinase IX.1	PF00069,Protein kinase domain;PF00139,Legume lectin domain	IPR008271,Serine/threonine-protein kinase, active site;IPR000985,Legume lectin, alpha chain, conserved site;IPR013320,Concanavalin A-like lectin/glucanase domain superfamily;IPR017441,Protein kinase, ATP binding site;IPR001220,Legume lectin domain;IPR019825,Legume lectin, beta chain, Mn/Ca-binding site;IPR011009,Protein kinase-like domain superfamily;IPR000719,Protein kinase domain	COG0515,Serine/threonine protein kinase;ENOG410IGZV,-	GO:0016301,molecular_function,kinase activity;GO:0016310,biological_process,phosphorylation;GO:0030246,molecular_function,carbohydrate binding;GO:0004672,molecular_function,protein kinase activity;GO:0016020,cellular_component,membrane;GO:0006468,biological_process,protein phosphorylation;GO:0005524,molecular_function,ATP binding;GO:0016021,cellular_component,integral component of membrane	-
LOC_Os08g03670	0.547617	0.744034	0.62189	0.363576	0.354011	0.226905	1.02479	0.505075	13.5475	0.00504767	0.0233642	B9FYX6,Os08g0130900 protein	XP_015648685.1,probable beta-1,3-galactosyltransferase 20	PF01762,alactosyltransferase;PF00337,alactoside-binding lectin	IPR002659,Glycosyl transferase, family 31;IPR001079,Galectin, carbohydrate recognition domain;IPR013320,Concanavalin A-like lectin/glucanase domain superfamily	ENOG410ZZ1B,-;KOG2287,Galactosyltransferases	GO:0005794,cellular_component,Golgi apparatus;GO:0008378,molecular_function,galactosyltransferase activity;GO:0006486,biological_process,protein glycosylation;GO:0016740,molecular_function,transferase activity;GO:0016757,molecular_function,transferase activity, transferring glycosyl groups;GO:0030246,molecular_function,carbohydrate binding;GO:0016020,cellular_component,membrane;GO:0016021,cellula…	-
LOC_Os08g04230	0.430816	0.642073	2.10192	0.386981	0.152514	0.451627	1.72313	0.186061	6.15425	0.0407508	0.102634	A0A0E0QE36,Uncharacterized protein	-	PF01657,Salt stress response/antifungal	IPR002902,Gnk2-homologous domain;IPR038408,Gnk2-homologous domain superfamily	-	-	-
LOC_Os08g04310	6.97984	9.3958	10.4954	3.87843	3.05708	3.46514	1.38617	2.72069	57.1571	3.41844e-05	0.00085448	Q0J845,Os08g0137400 protein	XP_015649049.1,stellacyanin	PF02298,Plastocyanin-like domain	IPR008972,Cupredoxin;IPR003245,Phytocyanin domain	ENOG41117BH,-;ENOG410JS7V,-	GO:0046658,cellular_component,anchored component of plasma membrane;GO:0009055,molecular_function,electron transfer activity;GO:0022900,biological_process,electron transport chain	-
LOC_Os08g05810	4.54016	4.66654	3.90521	2.39067	2.31072	1.66415	1.05444	3.21282	50.5764	5.52198e-05	0.0011721	A0A0E0AQY3,Uncharacterized protein	-	PF00271,Helicase conserved C-terminal domain;PF00270,AD/DEAH box helicase	IPR014001,Helicase superfamily 1/2, ATP-binding domain;IPR027417,P-loop containing nucleoside triphosphate hydrolase;IPR014014,RNA helicase, DEAD-box type, Q motif;IPR011545,DEAD/DEAH box helicase domain;IPR000629,ATP-dependent RNA helicase DEAD-box, conserved site;IPR001650,Helicase, C-terminal	-	GO:0003676,molecular_function,nucleic acid binding;GO:0005524,molecular_function,ATP binding	-
LOC_Os08g06100	43.4328	40.0696	32.8241	6.72857	7.42829	4.10692	2.68023	5.09232	153.738	7.48607e-06	0.00031867	A0A0E0QEJ7,Uncharacterized protein	-	PF00891,O-methyltransferase;PF08100,imerisation domain	IPR036390,Winged helix DNA-binding domain superfamily;IPR029063,S-adenosyl-L-methionine-dependent methyltransferase;IPR036388,Winged helix-like DNA-binding domain superfamily;IPR012967,Plant methyltransferase dimerisation;IPR001077,O-methyltransferase, family 2;IPR016461,O-methyltransferase COMT-type	-	GO:0030744,molecular_function,luteolin O-methyltransferase activity;GO:0046983,molecular_function,protein dimerization activity;GO:0030187,biological_process,melatonin biosynthetic process;GO:0017096,molecular_function,acetylserotonin O-methyltransferase activity;GO:0051555,biological_process,flavonol biosynthetic process;GO:0016740,molecular_function,transferase activity;GO:0008171,molecular_fun…	-
LOC_Os08g06380	14.3618	12.5817	11.4155	6.46532	5.63727	3.89795	1.27538	5.2094	53.6544	0.000136247	0.00204544	A0A0E0I7H4,Uncharacterized protein	-	PF03552,Cellulose synthase	IPR005150,Cellulose synthase;IPR029044,Nucleotide-diphospho-sugar transferases	-	GO:0030244,biological_process,cellulose biosynthetic process;GO:0016757,molecular_function,transferase activity, transferring glycosyl groups;GO:0016760,molecular_function,cellulose synthase (UDP-forming) activity;GO:0071555,biological_process,cell wall organization;GO:0016740,molecular_function,transferase activity;GO:0016020,cellular_component,membrane;GO:0016021,cellular_component,integral com…	-
LOC_Os08g07860	4.22322	3.65912	3.38496	0	0	0	9.49206	0.482803	250.629	9.41896e-07	9.69048e-05	Q6Z4T1,Uncharacterized protein	-	-	-	-	-	-
LOC_Os08g08580	8.55209	13.2128	17.3087	8.24128	6.55479	4.5103	1.03405	3.01403	11.4333	0.011917	0.0427075	Q94HP7,Uncharacterized protein OSJNBa0089D15.1	-	-	-	-	-	-
LOC_Os08g09990	3.97774	3.07962	3.71695	1.39208	1.82879	1.62463	1.15943	0.822771	24.3804	0.00079872	0.00670548	A0A0E0I875,Uncharacterized protein	-	-	IPR027417,P-loop containing nucleoside triphosphate hydrolase	-	-	-
LOC_Os08g10150	2.96432	2.13128	2.47428	0.719649	1.62611	0.69989	1.31179	2.19601	16.0486	0.0043642	0.0210517	Q0J7D6,Os08g0201700 protein	-	PF11721,i-glucose binding within endoplasmic reticulum;PF07714,Protein tyrosine kinase	IPR001245,Serine-threonine/tyrosine-protein kinase, catalytic domain;IPR032675,Leucine-rich repeat domain superfamily;IPR011009,Protein kinase-like domain superfamily;IPR017441,Protein kinase, ATP binding site;IPR008271,Serine/threonine-protein kinase, active site;IPR021720,Malectin;IPR000719,Protein kinase domain	COG0515,Serine/threonine protein kinase	GO:0005886,cellular_component,plasma membrane;GO:0004674,molecular_function,protein serine/threonine kinase activity;GO:0016020,cellular_component,membrane;GO:0006468,biological_process,protein phosphorylation;GO:0005524,molecular_function,ATP binding;GO:0016021,cellular_component,integral component of membrane;GO:0004672,molecular_function,protein kinase activity	-
LOC_Os08g11190	0.654248	0.770618	0.386912	0	0	0	8.36156	-0.594097	83.8302	3.73711e-05	0.000902199	Q7Y1N2,Transposable element protein, putative, Transposase_28	-	-	-	ENOG41104PD,-;ENOG410JWRQ,-	-	-
LOC_Os08g13920	44.8158	44.1694	50.4726	20.4386	18.5926	15.0927	1.38062	5.53744	156.472	5.27335e-07	6.82179e-05	A0A0E0ASL1,Xyloglucan endotransglucosylase/hydrolase	-	PF00722,lycosyl hydrolases family 16;PF06955,Xyloglucan endo-transglycosylase (XET) C-terminus	IPR000757,Glycoside hydrolase family 16;IPR016455,Xyloglucan endotransglucosylase/hydrolase;IPR010713,Xyloglucan endo-transglycosylase, C-terminal;IPR008263,Glycoside hydrolase, family 16, active site;IPR013320,Concanavalin A-like lectin/glucanase domain superfamily;IPR008264,Beta-glucanase	-	GO:0016798,molecular_function,hydrolase activity, acting on glycosyl bonds;GO:0005975,biological_process,carbohydrate metabolic process;GO:0016762,molecular_function,xyloglucan:xyloglucosyl transferase activity;GO:0042546,biological_process,cell wall biogenesis;GO:0005618,cellular_component,cell wall;GO:0071555,biological_process,cell wall organization;GO:0016740,molecular_function,transferase ac…	-
LOC_Os08g14000	12.424	11.7405	9.74832	1.8097	1.46968	0.640007	3.11436	2.82473	107.477	9.50013e-06	0.000366955	Q0J728,Os08g0238200 protein	XP_015650782.1,endo-1,3;1,4-beta-D-glucanase	PF01738,ienelactone hydrolase family	IPR002925,Dienelactone hydrolase;IPR029058,Alpha/Beta hydrolase fold	COG0412,Dienelactone hydrolase and related enzymes;KOG3043,Predicted hydrolase related to dienelactone hydrolase	GO:0016787,molecular_function,hydrolase activity	-
LOC_Os08g14190	6.21716	5.63102	6.70237	1.34628	1.13978	1.03158	2.41087	2.18835	207.058	1.57445e-07	3.01599e-05	Q6ZJP3,Sulfotransferase	XP_015649563.1,cytosolic sulfotransferase 3	PF00685,Sulfotransferase domain	IPR000863,Sulfotransferase domain;IPR027417,P-loop containing nucleoside triphosphate hydrolase	ENOG4111H56,-;KOG1584,Sulfotransferase	GO:0008146,molecular_function,sulfotransferase activity;GO:0016740,molecular_function,transferase activity	-
LOC_Os08g14760	3.16771	4.29818	3.31241	0.649964	0.626168	0.429075	2.66438	2.15346	166.556	4.03288e-07	5.65797e-05	A0A0E0QG82,Uncharacterized protein	-	PF00501,AMP-binding enzyme;PF13193,AMP-binding enzyme C-terminal domain	IPR000873,AMP-dependent synthetase/ligase;IPR025110,AMP-binding enzyme, C-terminal domain;IPR020845,AMP-binding, conserved site	-	GO:0003824,molecular_function,catalytic activity;GO:0008152,biological_process,metabolic process	-
LOC_Os08g14810	7.20098	7.15008	8.97006	3.15288	2.54924	2.86228	1.46124	3.33673	105.234	2.83552e-06	0.000179902	Q6ZKV2,Putative stripe rust resistance protein Yr10	-	PF00931,NB-ARC domain	IPR002182,NB-ARC;IPR032675,Leucine-rich repeat domain superfamily;IPR027417,P-loop containing nucleoside triphosphate hydrolase	COG4886,Leucine-rich repeat (LRR) protein;KOG4658,Apoptotic ATPase	GO:0043531,molecular_function,ADP binding	-
LOC_Os08g14890	2.42364	6.31659	2.70316	1.89059	0.541894	1.94505	1.42241	0.534284	6.60426	0.0341227	0.0900506	Q6Z630,Uncharacterized protein OSJNBa0049G15.12	-	-	-	-	-	-
LOC_Os08g14940	1.63937	1.56496	1.12759	0.709798	0.651337	0.449591	1.26649	1.5894	30.7348	0.000355949	0.00387076	A3BR53,Uncharacterized protein	-	PF08263,Leucine rich repeat N-terminal domain;PF13855,Leucine rich repeat;PF07714,Protein tyrosine kinase	IPR001611,Leucine-rich repeat;IPR001245,Serine-threonine/tyrosine-protein kinase, catalytic domain;IPR013210,Leucine-rich repeat-containing N-terminal, plant-type;IPR032675,Leucine-rich repeat domain superfamily;IPR011009,Protein kinase-like domain superfamily;IPR003591,Leucine-rich repeat, typical subtype;IPR017441,Protein kinase, ATP binding site;IPR008271,Serine/threonine-protein kinase, activ…	COG0515,Serine/threonine protein kinase;ENOG410IH5R,-;COG4886,Leucine-rich repeat (LRR) protein	GO:0016301,molecular_function,kinase activity;GO:0016740,molecular_function,transferase activity;GO:0016310,biological_process,phosphorylation;GO:0004672,molecular_function,protein kinase activity;GO:0016020,cellular_component,membrane;GO:0006468,biological_process,protein phosphorylation;GO:0000166,molecular_function,nucleotide binding;GO:0005524,molecular_function,ATP binding;GO:0016021,cellula…	-
LOC_Os08g17870	5.32159	4.98324	6.10795	1.93451	1.95769	1.7876	1.54423	3.18845	154.961	5.49731e-07	6.88789e-05	A0A0D3GYE5,Reticulon-like protein	-	PF02453,Reticulon	IPR003388,Reticulon	-	-	-
LOC_Os08g24220	1.09577	0.783455	1.08004	0.445869	0.450912	0.285614	1.33069	1.35759	30.3258	0.0003734	0.00401234	Q7XRP6,OSJNBb0080H08.12 protein	-	PF00098,Zinc knuckle;PF03732,Retrotransposon gag protein;PF00078,Reverse transcriptase (RNA-dependent DNA polymerase);PF08284,Retroviral aspartyl protease	IPR021109,Aspartic peptidase domain superfamily;IPR016197,Chromo-like domain superfamily;IPR036875,Zinc finger, CCHC-type superfamily;IPR001878,Zinc finger, CCHC-type;IPR036397,Ribonuclease H superfamily;IPR005162,Retrotransposon gag domain;IPR000477,Reverse transcriptase domain;IPR012337,Ribonuclease H-like superfamily	KOG0017,FOG: Transposon-encoded proteins with TYA, reverse transcriptase, integrase domains in various combinations;COG2801,Transposase and inactivated derivatives	GO:0003676,molecular_function,nucleic acid binding;GO:0008270,molecular_function,zinc ion binding	-
LOC_Os08g27170	1.29286	2.19126	3.6933	0.885748	0.868834	1.58712	1.12535	1.47491	6.92794	0.0321043	0.0861043	A0A0E0AUJ2,Uncharacterized protein	-	PF07887,Calmodulin binding protein-like	IPR012416,CALMODULIN-BINDING PROTEIN60	-	GO:0006950,biological_process,response to stress;GO:0005516,molecular_function,calmodulin binding	-
LOC_Os08g28700	1.29755	1.37759	0.852611	0.437072	0.40193	0.592524	1.31683	0.121516	16.6114	0.00276088	0.015464	A0A0E0QI93,Uncharacterized protein	-	PF01556,naJ C terminal domain;PF00226,naJ domain	IPR002939,Chaperone DnaJ, C-terminal;IPR036869,Chaperone J-domain superfamily;IPR018253,DnaJ domain, conserved site;IPR008971,HSP40/DnaJ peptide-binding;IPR001623,DnaJ domain	-	GO:0006457,biological_process,protein folding;GO:0051082,molecular_function,unfolded protein binding	-
LOC_Os08g28784	3.01863	4.16768	4.57737	1.66861	1.31524	1.54903	1.39293	1.28631	35.9809	0.000200803	0.00263632	Q6ZDJ3,Os08g0375250 protein	-	-	-	-	-	-
LOC_Os08g30080	1.79912	1.5804	1.40111	0.339173	0.408881	0.402183	2.05842	0.636392	67.4886	1.76165e-05	0.000550952	A0A0E0HQN1,Uncharacterized protein	-	PF03171,2OG-Fe(II) oxygenase superfamily;PF14226,non-haem dioxygenase in morphine synthesis N-terminal	IPR005123,Oxoglutarate/iron-dependent dioxygenase;IPR027443,Isopenicillin N synthase-like;IPR026992,Non-haem dioxygenase N-terminal domain	-	GO:0055114,biological_process,oxidation-reduction process;GO:0016491,molecular_function,oxidoreductase activity;GO:0046872,molecular_function,metal ion binding	-
LOC_Os08g30780	2.18174	2.78597	2.84446	1.35835	1.11972	0.418043	1.44194	2.41479	14.9997	0.00643416	0.0276015	C7J5R1,Os08g0398350 protein	-	PF00005,ABC transporter	IPR026082,ABC transporter A;IPR017871,ABC transporter, conserved site;IPR003593,AAA+ ATPase domain;IPR003439,ABC transporter-like;IPR027417,P-loop containing nucleoside triphosphate hydrolase	COG1131,ABC-type multidrug transport system, ATPase component;KOG0059,Lipid exporter ABCA1 and related proteins, ABC superfamily	GO:0042626,molecular_function,ATPase activity, coupled to transmembrane movement of substances;GO:0055085,biological_process,transmembrane transport;GO:0043231,cellular_component,intracellular membrane-bounded organelle;GO:0016887,molecular_function,ATPase activity;GO:0016020,cellular_component,membrane;GO:0006869,biological_process,lipid transport;GO:0000166,molecular_function,nucleotide binding…	-
LOC_Os08g30800	1.65006	2.31554	3.82416	0.160234	0.189451	0.212502	3.77686	0.130675	69.6343	1.55272e-05	0.00050877	-	-	-	-	-	-	-
LOC_Os08g31140	52.3358	48.9286	69.1621	15.6797	13.363	6.63617	2.27183	5.22759	44.7322	0.000870806	0.00709248	A0A0E0IBL2,Uncharacterized protein	-	PF00403,Heavy-metal-associated domain	IPR006121,Heavy metal-associated domain, HMA;IPR036163,Heavy metal-associated domain superfamily	-	GO:0030001,biological_process,metal ion transport;GO:0046872,molecular_function,metal ion binding	-
LOC_Os08g31340	6.29208	5.88866	5.14744	1.6202	1.49983	0.739554	2.17156	2.53289	77.147	1.31046e-05	0.000457348	Q6ZBC3,Os08g0405700 protein	XP_015648626.1,tropomyosin-1, isoforms 33/34	PF00403,Heavy-metal-associated domain	IPR006121,Heavy metal-associated domain, HMA;IPR036163,Heavy metal-associated domain superfamily	COG2608,Copper chaperone;KOG1603,Copper chaperone	GO:0005737,cellular_component,cytoplasm;GO:0030001,biological_process,metal ion transport;GO:0046916,biological_process,cellular transition metal ion homeostasis;GO:0046872,molecular_function,metal ion binding;GO:0046914,molecular_function,transition metal ion binding	-
LOC_Os08g32160	13.5985	11.5872	11.9529	4.83124	3.64645	2.70794	1.74494	3.44675	88.1325	7.16413e-06	0.000309966	I1QIN9,Uncharacterized protein	-	PF03171,2OG-Fe(II) oxygenase superfamily;PF14226,non-haem dioxygenase in morphine synthesis N-terminal	IPR005123,Oxoglutarate/iron-dependent dioxygenase;IPR027443,Isopenicillin N synthase-like;IPR026992,Non-haem dioxygenase N-terminal domain	KOG0143,Iron/ascorbate family oxidoreductases;COG3491,Isopenicillin N synthase and related dioxygenases	GO:0055114,biological_process,oxidation-reduction process;GO:0016491,molecular_function,oxidoreductase activity;GO:0046872,molecular_function,metal ion binding	-
LOC_Os08g33110	6.06193	5.44011	5.8753	1.17978	1.5022	1.25169	2.13948	0.307754	62.8842	2.339e-05	0.000667586	A0A0E0QJ95,Uncharacterized protein	-	-	-	-	-	-
LOC_Os08g33550	20.6378	20.2131	19.8139	0	0.0194309	0.130771	8.73672	4.66523	352.925	1.35074e-06	0.000120132	A2Y7S3,Uncharacterized protein	-	PF04434,SWIM zinc finger;PF10551,MULE transposase domain;PF03108,MuDR family transposase	IPR018289,MULE transposase domain;IPR004332,Transposase, MuDR, plant;IPR006564,Zinc finger, PMZ-type;IPR007527,Zinc finger, SWIM-type;IPR001878,Zinc finger, CCHC-type	ENOG410JANA,-;ENOG410ZJGG,-	GO:0003676,molecular_function,nucleic acid binding;GO:0008270,molecular_function,zinc ion binding	-
LOC_Os08g33580	2.36636	2.63457	2.12778	0.0745818	0.0587873	0	5.56068	0.0292928	121.771	1.53421e-06	0.00012469	Q0J5I2,Os08g0432600 protein	-	PF04434,SWIM zinc finger;PF10551,MULE transposase domain;PF03108,MuDR family transposase	IPR018289,MULE transposase domain;IPR004332,Transposase, MuDR, plant;IPR006564,Zinc finger, PMZ-type;IPR007527,Zinc finger, SWIM-type	-	GO:0008270,molecular_function,zinc ion binding	-
LOC_Os08g34280	2.40551	2.59932	1.53548	1.07009	0.762368	0.305662	1.61712	1.13476	16.9124	0.00302596	0.0163875	B8BB38,Uncharacterized protein	-	PF08659,KR domain;PF05368,NmrA-like family;PF07993,Male sterility protein;PF01370,NAD dependent epimerase/dehydratase family;PF01073,3-beta hydroxysteroid dehydrogenase/isomerase family;PF13460,NAD(P)H-binding;PF16363,P-mannose 4,6 dehydratase	IPR001509,NAD-dependent epimerase/dehydratase;IPR036291,NAD(P)-binding domain superfamily	KOG1502,Flavonol reductase/cinnamoyl-CoA reductase;COG0451,Nucleoside-diphosphate-sugar epimerases	GO:0050662,molecular_function,coenzyme binding;GO:0003824,molecular_function,catalytic activity	-
LOC_Os08g35420	34.9312	23.91	35.9557	13.5744	7.87131	11.0965	1.55934	4.55763	39.5557	0.00057148	0.00531668	A0A193D8M6,Photosystem II protein D1	YP_009267624.1,-	PF00124,Photosynthetic reaction centre protein	IPR000484,Photosynthetic reaction centre, L/M;IPR036854,Photosystem II protein D1/D2 superfamily;IPR005867,Photosystem II protein D1	-	GO:0018298,biological_process,protein-chromophore linkage;GO:0009772,biological_process,photosynthetic electron transport in photosystem II;GO:0016020,cellular_component,membrane;GO:0016682,molecular_function,oxidoreductase activity, acting on diphenols and related substances as donors, oxygen as acceptor;GO:0009579,cellular_component,thylakoid;GO:0009536,cellular_component,plastid;GO:0046872,mol…	-
LOC_Os08g35710	2.34311	1.91919	1.82476	0.72755	0.983099	0.992443	1.17832	0.828495	23.9007	0.000854384	0.00700999	A0A0E0AWA6,Uncharacterized protein	-	-	IPR035940,CAP superfamily	-	-	-
LOC_Os08g36220	6.4079	4.50831	4.66539	3.24897	2.45027	1.29795	1.16668	2.53757	14.6282	0.0057874	0.0257439	B9G1B3,Uncharacterized protein	XP_015648883.1,homeobox-leucine zipper protein HOX27 isoform X2	PF02183,Homeobox associated leucine zipper;PF00046,Homeobox domain	IPR017970,Homeobox, conserved site;IPR003106,Leucine zipper, homeobox-associated;IPR001356,Homeobox domain;IPR009057,Homeobox-like domain superfamily	KOG0483,Transcription factor HEX, contains HOX and HALZ domains;ENOG410Z2UE,-	GO:0043565,molecular_function,sequence-specific DNA binding;GO:0006355,biological_process,regulation of transcription, DNA-templated;GO:0003700,molecular_function,DNA binding transcription factor activity;GO:0003677,molecular_function,DNA binding;GO:0005634,cellular_component,nucleus	-
LOC_Os08g36760	0.508118	0.581	0.47375	0.160363	0.0972325	0.209401	1.77173	-0.182927	23.6313	0.00088773	0.00716587	A0A0E0QK67,Uncharacterized protein	-	PF03763,Remorin, C-terminal region	IPR005516,Remorin, C-terminal	-	-	-
LOC_Os08g37060	5.12169	3.70974	3.8695	2.02668	2.4122	1.59116	1.08264	2.25673	31.0351	0.000343774	0.00377961	Q6ZDG3,Os08g0475400 protein	XP_015650811.1,probable carboxylesterase 12	PF07859,alpha/beta hydrolase fold;PF00135,Carboxylesterase family	IPR013094,Alpha/beta hydrolase fold-3;IPR029058,Alpha/Beta hydrolase fold	COG0657,Esterase/lipase;KOG1515,Arylacetamide deacetylase	GO:0009056,biological_process,catabolic process;GO:0016787,molecular_function,hydrolase activity;GO:0008152,biological_process,metabolic process	-
LOC_Os08g38170	8.26721	6.60596	7.07205	1.48292	1.09695	0.895582	2.67193	3.51739	223.647	1.12631e-07	2.49314e-05	B8BC10,Uncharacterized protein	-	PF03352,Methyladenine glycosylase	IPR005019,Methyladenine glycosylase;IPR011257,DNA glycosylase	ENOG410IK00,-;COG2818,3-methyladenine DNA glycosylase	GO:0008725,molecular_function,DNA-3-methyladenine glycosylase activity;GO:0006284,biological_process,base-excision repair;GO:0003824,molecular_function,catalytic activity;GO:0006281,biological_process,DNA repair	-
LOC_Os08g38800	7.31728	8.36755	8.27404	1.26931	1.37693	1.05334	2.70421	3.50036	441.54	5.66672e-09	5.41163e-06	A0A0E0QKP0,Uncharacterized protein	-	-	-	-	-	-
LOC_Os08g39860	13.6072	11.7901	12.3907	5.25019	4.82806	4.68606	1.36927	4.28197	211.279	1.44238e-07	2.888e-05	I1QK11,Uncharacterized protein	-	PF00232,lycosyl hydrolase family 1	IPR017853,Glycoside hydrolase superfamily;IPR033132,Glycosyl hydrolases family 1, N-terminal conserved site;IPR001360,Glycoside hydrolase family 1	KOG0626,Beta-glucosidase, lactase phlorizinhydrolase, and related proteins;COG2723,Beta-glucosidase/6-phospho-beta-glucosidase/beta-galactosidase	GO:0004553,molecular_function,hydrolase activity, hydrolyzing O-glycosyl compounds;GO:0005975,biological_process,carbohydrate metabolic process	-
LOC_Os08g39870	3.1647	3.92521	2.8424	1.09334	0.848543	1.03507	1.75356	1.9855	84.9784	6.89054e-06	0.000306414	B8BCB1,Uncharacterized protein	-	PF00232,lycosyl hydrolase family 1	IPR017853,Glycoside hydrolase superfamily;IPR033132,Glycosyl hydrolases family 1, N-terminal conserved site;IPR001360,Glycoside hydrolase family 1	KOG0626,Beta-glucosidase, lactase phlorizinhydrolase, and related proteins;COG2723,Beta-glucosidase/6-phospho-beta-glucosidase/beta-galactosidase	GO:0004553,molecular_function,hydrolase activity, hydrolyzing O-glycosyl compounds;GO:0005975,biological_process,carbohydrate metabolic process	-
LOC_Os08g43270	23.744	21.7714	19.1233	5.21311	4.48403	3.87566	2.26435	4.40068	329.742	2.05745e-08	1.02471e-05	A0A0E0IFE2,Uncharacterized protein	-	PF02179,BAG domain	IPR036533,BAG domain superfamily;IPR000626,Ubiquitin domain;IPR029071,Ubiquitin-like domain superfamily;IPR003103,BAG domain	-	GO:0051087,molecular_function,chaperone binding	-
LOC_Os08g43400	19.9463	18.704	20.9039	8.4614	7.24579	6.31017	1.45046	5.67345	193.907	2.09251e-07	3.62495e-05	A0A0E0QM18,Uncharacterized protein	-	PF00225,Kinesin motor domain;PF11995,omain of unknown function (DUF3490)	IPR021881,NPK1-activating kinesin-like protein, C-terminal;IPR027640,Kinesin-like protein;IPR001752,Kinesin motor domain;IPR036961,Kinesin motor domain superfamily;IPR027417,P-loop containing nucleoside triphosphate hydrolase	-	GO:0003777,molecular_function,microtubule motor activity;GO:0003774,molecular_function,motor activity;GO:0008017,molecular_function,microtubule binding;GO:0007018,biological_process,microtubule-based movement;GO:0000166,molecular_function,nucleotide binding;GO:0005524,molecular_function,ATP binding	-
LOC_Os08g44020	1.67846	1.60259	1.21474	0.0948886	0.0997249	0.0671152	4.08044	1.21564	240.901	8.14705e-08	2.08378e-05	Q0J3T7,Os08g0554100 protein	XP_015650024.1,probable rhamnogalacturonate lyase B;XP_015650025.1,-	PF06045,Rhamnogalacturonate lyase family;PF14683,Polysaccharide lyase family 4, domain III;PF14686,Polysaccharide lyase family 4, domain II	IPR011013,Galactose mutarotase-like domain superfamily;IPR029413,Rhamnogalacturonan lyase, domain II;IPR010325,Rhamnogalacturonate lyase;IPR029411,Rhamnogalacturonan lyase, domain III;IPR008979,Galactose-binding-like domain superfamily;IPR013784,Carbohydrate-binding-like fold	ENOG410YE12,-;ENOG410IHKJ,-	GO:0005975,biological_process,carbohydrate metabolic process;GO:0030246,molecular_function,carbohydrate binding;GO:0003824,molecular_function,catalytic activity	-
LOC_Os08g44270	8.3628	10.7063	11.1832	4.70548	4.32438	4.3207	1.19483	3.4119	77.5926	1.00041e-05	0.000378814	A2YY12,Uncharacterized protein	-	PF08246,Cathepsin propeptide inhibitor domain (I29);PF00112,Papain family cysteine protease	IPR025660,Cysteine peptidase, histidine active site;IPR000169,Cysteine peptidase, cysteine active site;IPR000668,Peptidase C1A, papain C-terminal;IPR025661,Cysteine peptidase, asparagine active site;IPR013201,Cathepsin propeptide inhibitor domain (I29);IPR013128,Peptidase C1A	COG4870,Cysteine protease;KOG1543,Cysteine proteinase Cathepsin L	GO:0006508,biological_process,proteolysis;GO:0016787,molecular_function,hydrolase activity;GO:0008234,molecular_function,cysteine-type peptidase activity;GO:0008233,molecular_function,peptidase activity	-
LOC_Os08g45060	1.20316	0.912639	0.540235	0.204139	0.29342	0.203843	1.91233	0.553092	29.984	0.000388792	0.00412745	Q0J3L9,Os08g0564700 protein	XP_015649822.1,putative kinase-like protein TMKL1	PF07714,Protein tyrosine kinase	IPR001245,Serine-threonine/tyrosine-protein kinase, catalytic domain;IPR011009,Protein kinase-like domain superfamily;IPR032675,Leucine-rich repeat domain superfamily;IPR000719,Protein kinase domain	ENOG4111F3A,-;ENOG410IF3B,-	GO:0005886,cellular_component,plasma membrane;GO:0009506,cellular_component,plasmodesma;GO:0016020,cellular_component,membrane;GO:0006468,biological_process,protein phosphorylation;GO:0005524,molecular_function,ATP binding;GO:0016021,cellular_component,integral component of membrane;GO:0004672,molecular_function,protein kinase activity	-
LOC_Os08g45100	3.36243	3.83456	4.00781	1.54527	0.609013	0.819734	1.9389	0.0962432	27.0126	0.00056137	0.00526087	Q84ZA2,Uncharacterized protein	-	-	-	-	-	-
LOC_Os09g01000	779.264	620.096	1040.45	363.914	257.394	346.32	1.34846	10.7043	34.2193	0.000886535	0.00715912	A0A287U8V6,Uncharacterized protein	-	-	-	-	-	-
LOC_Os09g02270	1.58431	2.24348	1.53317	0.620992	0.367112	0.247067	2.12526	0.421722	35.1671	0.000218435	0.00276296	Q6YX89,Cyclase-like protein	XP_015612108.1,kynurenine formamidase	PF04199,Putative cyclase	IPR007325,Kynurenine formamidase;IPR037175,Kynurenine formamidase superfamily	COG1878,Predicted metal-dependent hydrolase;ENOG410IEUR,-	GO:0004061,molecular_function,arylformamidase activity;GO:0009409,biological_process,response to cold;GO:0071944,cellular_component,cell periphery;GO:0019441,biological_process,tryptophan catabolic process to kynurenine;GO:0009651,biological_process,response to salt stress;GO:0009414,biological_process,response to water deprivation	-
LOC_Os09g03890	0.643568	0.618807	0.535213	0.0722607	0.142394	0.306662	1.80625	0.430508	17.0975	0.00252678	0.0145614	Q6K378,Tetratricopeptide repeat protein-like	XP_015611526.1,uncharacterized protein LOC9268907 isoform X1	PF00564,PB1 domain	IPR013026,Tetratricopeptide repeat-containing domain;IPR011990,Tetratricopeptide-like helical domain superfamily;IPR019734,Tetratricopeptide repeat;IPR000270,PB1 domain	KOG4151,Myosin assembly protein/sexual cycle protein and related proteins;ENOG410ZEAV,-	-	-
LOC_Os09g03960	1.07591	2.06903	2.29767	0.966439	0.60307	0.982628	1.11836	0.0858904	8.58344	0.0167187	0.0539472	A0A0E0EPM4,Uncharacterized protein	-	-	-	-	-	-
LOC_Os09g04050	2.21371	1.40564	1.77024	0.975475	0.813255	0.67669	1.13923	1.12805	21.4231	0.00123087	0.00888983	Q6K3G8,Os09g0127300 protein	XP_015612613.1,cinnamoyl-CoA reductase 2	PF08659,KR domain;PF05368,NmrA-like family;PF07993,Male sterility protein;PF01370,NAD dependent epimerase/dehydratase family;PF02719,Polysaccharide biosynthesis protein;PF01073,3-beta hydroxysteroid dehydrogenase/isomerase family;PF13460,NAD(P)H-binding;PF16363,P-mannose 4,6 dehydratase	IPR001509,NAD-dependent epimerase/dehydratase;IPR036291,NAD(P)-binding domain superfamily	KOG1502,Flavonol reductase/cinnamoyl-CoA reductase;COG0451,Nucleoside-diphosphate-sugar epimerases	GO:0050662,molecular_function,coenzyme binding;GO:0003824,molecular_function,catalytic activity	K09753,ko00940,Phenylpropanoid biosynthesis
LOC_Os09g04680	2.90605	3.25044	3.77038	1.65145	1.15475	1.38474	1.26195	1.46085	35.1024	0.000219916	0.00276655	A0A287U4I3,Photosystem II CP47 reaction center protein	-	-	IPR000932,Photosystem antenna protein-like;IPR036001,Photosystem antenna protein-like superfamily;IPR017486,Photosystem II CP47 reaction centre protein	-	GO:0018298,biological_process,protein-chromophore linkage;GO:0009772,biological_process,photosynthetic electron transport in photosystem II;GO:0015979,biological_process,photosynthesis;GO:0009579,cellular_component,thylakoid;GO:0009521,cellular_component,photosystem;GO:0045156,molecular_function,electron transporter, transferring electrons within the cyclic electron transport pathway of photosynt…	-
LOC_Os09g07350	10.7202	12.8799	9.62317	2.17495	1.6867	1.11655	2.7488	3.48392	157.051	1.27228e-06	0.000116583	A2YYW2,Uncharacterized protein	-	PF02469,asciclin domain	IPR033254,Fasciclin-like arabinogalactan protein;IPR036378,FAS1 domain superfamily;IPR000782,FAS1 domain	ENOG410YBWT,-;ENOG410IGMQ,-	-	-
LOC_Os09g08910	0.967835	1.07753	1.33049	0.434679	0.401233	0.485448	1.36924	2.08617	55.9119	3.72882e-05	0.000901524	Q67TM4,ATP synthase subunit alpha	-	PF00306,ATP synthase alpha/beta chain, C terminal domain;PF02874,ATP synthase alpha/beta family, beta-barrel domain;PF00006,ATP synthase alpha/beta family, nucleotide-binding domain	IPR000793,ATP synthase, alpha subunit, C-terminal;IPR020003,ATPase, alpha/beta subunit, nucleotide-binding domain, active site;IPR000194,ATPase, F1/V1/A1 complex, alpha/beta subunit, nucleotide-binding domain;IPR027417,P-loop containing nucleoside triphosphate hydrolase;IPR004100,ATPase, F1/V1/A1 complex, alpha/beta subunit, N-terminal domain;IPR036121,ATPase, F1/V1/A1 complex, alpha/beta subunit…	KOG1353,F0F1-type ATP synthase, alpha subunit;COG0056,F0F1-type ATP synthase, alpha subunit	GO:0046034,biological_process,ATP metabolic process;GO:0015986,biological_process,ATP synthesis coupled proton transport;GO:0046933,molecular_function,proton-transporting ATP synthase activity, rotational mechanism;GO:0000166,molecular_function,nucleotide binding;GO:0045261,cellular_component,proton-transporting ATP synthase complex, catalytic core F(1);GO:0006754,biological_process,ATP biosynthe…	-
LOC_Os09g09944	2.64733	2.22729	2.20161	0.557337	0.732179	0.433628	2.02624	0.322202	48.3747	6.56205e-05	0.00129692	-	-	-	-	-	-	-
LOC_Os09g10274	35.1085	32.1065	36.7201	16.2395	14.3878	12.0469	1.29868	4.1373	118.129	1.74414e-06	0.000133209	Q6H4D3,Os09g0274900 protein	-	-	-	-	-	-
LOC_Os09g10840	2.0455	2.04547	2.03226	0.970133	1.20496	0.84213	1.02889	1.69299	32.3902	0.000294755	0.00339119	A3BWV0,Uncharacterized protein	XP_015651202.1,transcription factor TGA2 isoform X1	PF14144,Seed dormancy control;PF00170,bZIP transcription factor	IPR025422,Transcription factor TGA like domain;IPR004827,Basic-leucine zipper domain	ENOG410JW3Q,-;ENOG41105AU,-	GO:0043565,molecular_function,sequence-specific DNA binding;GO:0006355,biological_process,regulation of transcription, DNA-templated;GO:0003700,molecular_function,DNA binding transcription factor activity;GO:0006351,biological_process,transcription, DNA-templated	-
LOC_Os09g13650	33.5814	26.7753	29.8222	0.726856	0.797117	1.10645	5.11878	4.91703	930.546	3.79847e-10	9.45915e-07	I1QWM5,Uncharacterized protein	-	PF06886,Targeting protein for Xklp2 (TPX2)	IPR009675,TPX2;IPR027329,TPX2, C-terminal	ENOG410YPGC,-;ENOG410IZQA,-	GO:0005819,cellular_component,spindle;GO:0005874,cellular_component,microtubule;GO:0032147,biological_process,activation of protein kinase activity;GO:0060236,biological_process,regulation of mitotic spindle organization	-
LOC_Os09g16280	3.5847	3.58329	3.11344	1.27523	1.33185	1.75886	1.24937	1.25774	34.8173	0.000226593	0.0028249	Q6EQ70,Os09g0332100 protein	XP_015610989.1,cytokinesis protein sepA	-	-	ENOG41103UE,-;ENOG410JXN3,-	GO:0016021,cellular_component,integral component of membrane;GO:0016020,cellular_component,membrane	-
LOC_Os09g16449	0.693474	1.04958	0.797435	0.138425	0.272776	0.208056	2.02783	0.526985	40.1152	0.000133958	0.00202482	A0A0E0B1K0,Uncharacterized protein	-	PF01061,ABC-2 type transporter;PF00005,ABC transporter;PF14510,ABC-transporter extracellular N-terminal;PF08370,Plant PDR ABC transporter associated	IPR003439,ABC transporter-like;IPR013525,ABC-2 type transporter;IPR027417,P-loop containing nucleoside triphosphate hydrolase;IPR029481,ABC-transporter N-terminal domain;IPR034003,ATP-binding cassette transporter, PDR-like subfamily G, domain 2;IPR013581,Plant PDR ABC transporter associated;IPR003593,AAA+ ATPase domain	-	GO:0016887,molecular_function,ATPase activity;GO:0000166,molecular_function,nucleotide binding;GO:0005524,molecular_function,ATP binding;GO:0016021,cellular_component,integral component of membrane;GO:0016020,cellular_component,membrane	-
LOC_Os09g16458	1.88212	3.46301	2.56506	1.25231	1.11871	0.70861	1.37021	1.45381	23.179	0.000947361	0.00747906	A0A0E0B1J9,Uncharacterized protein	-	PF01061,ABC-2 type transporter;PF00005,ABC transporter;PF14510,ABC-transporter extracellular N-terminal;PF08370,Plant PDR ABC transporter associated	IPR034001,ATP-binding cassette transporter, PDR-like subfamily G, domain 1;IPR013525,ABC-2 type transporter;IPR027417,P-loop containing nucleoside triphosphate hydrolase;IPR029481,ABC-transporter N-terminal domain;IPR003439,ABC transporter-like;IPR034003,ATP-binding cassette transporter, PDR-like subfamily G, domain 2;IPR013581,Plant PDR ABC transporter associated;IPR003593,AAA+ ATPase domain	-	GO:0016887,molecular_function,ATPase activity;GO:0000166,molecular_function,nucleotide binding;GO:0005524,molecular_function,ATP binding;GO:0016021,cellular_component,integral component of membrane;GO:0016020,cellular_component,membrane	-
LOC_Os09g16780	1.61811	1.41179	1.80161	0.753648	0.784988	0.542578	1.21971	0.445495	20.8185	0.00135193	0.00948061	A3BXN7,Uncharacterized protein	-	PF03004,Plant transposase (Ptta/En/Spm family)	IPR004252,Probable transposase, Ptta/En/Spm, plant	ENOG410YPQA,-;ENOG410JCT6,-	-	-
LOC_Os09g20040	0.743784	0.689317	0.459294	0.257582	0.126896	0.290364	1.51319	0.734591	18.7834	0.00188262	0.0119217	B9G374,Uncharacterized protein	-	PF00931,NB-ARC domain;PF03479,omain of unknown function (DUF296)	IPR005175,PPC domain;IPR027417,P-loop containing nucleoside triphosphate hydrolase;IPR032675,Leucine-rich repeat domain superfamily;IPR002182,NB-ARC	COG4886,Leucine-rich repeat (LRR) protein;KOG4658,Apoptotic ATPase	GO:0043531,molecular_function,ADP binding	-
LOC_Os09g20540	2.1441	2.11515	1.23505	0.950463	0.828041	0.318442	1.3886	0.676183	12.7744	0.0059606	0.0262288	Q6H4E4,Os09g0371600 protein	XP_015611302.1,uncharacterized protein LOC107276932	-	-	ENOG410IVXT,-;ENOG4111Z8X,-	GO:0016021,cellular_component,integral component of membrane;GO:0016020,cellular_component,membrane	-
LOC_Os09g20880	6.94212	6.87359	6.60757	0.984593	0.584874	0.87808	3.08387	3.04153	275.362	4.54046e-08	1.53314e-05	A0A0E0QQN2,Uncharacterized protein	-	PF00069,Protein kinase domain	IPR011009,Protein kinase-like domain superfamily;IPR017441,Protein kinase, ATP binding site;IPR008271,Serine/threonine-protein kinase, active site;IPR000719,Protein kinase domain	-	GO:0006468,biological_process,protein phosphorylation;GO:0000166,molecular_function,nucleotide binding;GO:0004672,molecular_function,protein kinase activity;GO:0004674,molecular_function,protein serine/threonine kinase activity;GO:0005524,molecular_function,ATP binding	-
LOC_Os09g21380	1.91932	2.22729	2.18531	0.77284	0.843471	0.756877	1.42339	0.624658	36.922	0.000182532	0.00248618	A0A0E0QQT2,Uncharacterized protein	-	PF14009,omain of unknown function (DUF4228)	IPR025322,Protein of unknown function DUF4228, plant	-	-	-
LOC_Os09g25000	0.420108	0.680328	0.806358	0.397224	0.187861	0.0421438	1.60702	-0.51277	7.51923	0.0227159	0.0671831	Q6EQ04,Arm repeat-containing protein-like	XP_015610942.1,protein spotted leaf 11;XP_015610943.1,-	-	IPR000225,Armadillo;IPR011989,Armadillo-like helical;IPR016024,Armadillo-type fold	ENOG410ITMK,-;ENOG4111IDD,-	GO:0005737,cellular_component,cytoplasm;GO:0005634,cellular_component,nucleus	-
LOC_Os09g25090	3.135	3.61726	2.3368	1.16161	0.832372	0.560189	1.8409	1.77268	46.4039	7.70285e-05	0.00142883	A0A0E0QRG8,Non-specific serine/threonine protein kinase	-	PF03822,NAF domain;PF00069,Protein kinase domain	IPR020636,Calcium/calmodulin-dependent/calcium-dependent protein kinase;IPR011009,Protein kinase-like domain superfamily;IPR017441,Protein kinase, ATP binding site;IPR008271,Serine/threonine-protein kinase, active site;IPR018451,NAF/FISL domain;IPR004041,NAF domain;IPR000719,Protein kinase domain	-	GO:0016301,molecular_function,kinase activity;GO:0016740,molecular_function,transferase activity;GO:0005524,molecular_function,ATP binding;GO:0004672,molecular_function,protein kinase activity;GO:0006468,biological_process,protein phosphorylation;GO:0000166,molecular_function,nucleotide binding;GO:0016310,biological_process,phosphorylation;GO:0007165,biological_process,signal transduction;GO:0004…	-
LOC_Os09g25290	1.61109	1.27573	1.12091	0.0681018	0.0268398	0.0361265	4.91458	0.336039	150.675	6.19906e-07	7.48759e-05	Q6ERQ1,Os09g0420300 protein	XP_015610814.1,probable GMP synthase	PF03352,Methyladenine glycosylase	IPR005019,Methyladenine glycosylase;IPR011257,DNA glycosylase	ENOG410IIKV,-;COG2818,3-methyladenine DNA glycosylase	GO:0008725,molecular_function,DNA-3-methyladenine glycosylase activity;GO:0003824,molecular_function,catalytic activity;GO:0006281,biological_process,DNA repair;GO:0006284,biological_process,base-excision repair	K01246,ko03410,Base excision repair
LOC_Os09g25490	6.77959	6.48312	7.7503	3.12808	1.77709	2.03009	1.61679	4.11096	60.2777	7.73703e-05	0.00143089	A0A0E0B332,Cellulose synthase	-	PF14569,Zinc-binding RING-finger;PF03552,Cellulose synthase	IPR001841,Zinc finger, RING-type;IPR013083,Zinc finger, RING/FYVE/PHD-type;IPR029044,Nucleotide-diphospho-sugar transferases;IPR027934,Cellulose synthase, RING-type zinc finger;IPR005150,Cellulose synthase	-	GO:0030244,biological_process,cellulose biosynthetic process;GO:0016757,molecular_function,transferase activity, transferring glycosyl groups;GO:0016760,molecular_function,cellulose synthase (UDP-forming) activity;GO:0009834,biological_process,plant-type secondary cell wall biogenesis;GO:0071555,biological_process,cell wall organization;GO:0016740,molecular_function,transferase activity;GO:004687…	-
LOC_Os09g25900	6.315	5.43565	6.53689	3.15824	2.87014	2.20756	1.16477	3.46269	64.5357	2.10851e-05	0.000617425	A0A0E0QRP0,Uncharacterized protein	-	PF13641,lycosyltransferase like family 2	IPR029044,Nucleotide-diphospho-sugar transferases	-	GO:0016021,cellular_component,integral component of membrane;GO:0016020,cellular_component,membrane	-
LOC_Os09g26310	2.37067	1.21971	1.47576	0.485664	0.323919	0.634178	1.83343	0.856426	27.5235	0.000525863	0.0050294	A0A0E0IJY2,Hexosyltransferase	-	PF01762,alactosyltransferase	IPR002659,Glycosyl transferase, family 31	-	GO:0016757,molecular_function,transferase activity, transferring glycosyl groups;GO:0008378,molecular_function,galactosyltransferase activity;GO:0006486,biological_process,protein glycosylation;GO:0016740,molecular_function,transferase activity;GO:0000139,cellular_component,Golgi membrane;GO:0016020,cellular_component,membrane;GO:0005794,cellular_component,Golgi apparatus;GO:0016021,cellular_comp…	-
LOC_Os09g26660	6.53421	7.04186	5.75603	1.91373	1.91251	1.58624	1.84826	3.89603	261.5	5.6926e-08	1.75063e-05	Q69LJ7,Os09g0438000 protein	XP_015612440.1,respiratory burst oxidase homolog protein E	PF08030,erric reductase NAD binding domain;PF08414,Respiratory burst NADPH oxidase;PF08022,AD-binding domain;PF01794,erric reductase like transmembrane component	IPR017927,Ferredoxin reductase-type FAD-binding domain;IPR017938,Riboflavin synthase-like beta-barrel;IPR013130,Ferric reductase transmembrane component-like domain;IPR000778,Cytochrome b245, heavy chain;IPR002048,EF-hand domain;IPR013112,FAD-binding 8;IPR013121,Ferric reductase, NAD binding domain;IPR011992,EF-hand domain pair;IPR013623,NADPH oxidase Respiratory burst	KOG0039,Ferric reductase, NADH/NADPH oxidase and related proteins;ENOG410XNZY,-	GO:0050664,molecular_function,oxidoreductase activity, acting on NAD(P)H, oxygen as acceptor;GO:0005509,molecular_function,calcium ion binding;GO:0098869,biological_process,cellular oxidant detoxification;GO:0016491,molecular_function,oxidoreductase activity;GO:0016020,cellular_component,membrane;GO:0055114,biological_process,oxidation-reduction process;GO:0004601,molecular_function,peroxidase ac…	K13447,ko04626,Plant-pathogen interaction
LOC_Os09g26980	1.8422	1.26523	1.90839	0.455903	0.452521	0.0358291	2.38738	0.878644	16.7725	0.0042963	0.0207986	Q69P71,Putative elicitor-inducible cytochrome P450	XP_015610895.1,cytochrome P450 71A1	PF00067,Cytochrome P450	IPR036396,Cytochrome P450 superfamily;IPR002401,Cytochrome P450, E-class, group I;IPR001128,Cytochrome P450;IPR017972,Cytochrome P450, conserved site	COG2124,Cytochrome P450;KOG0156,Cytochrome P450 CYP2 subfamily	GO:0016709,molecular_function,oxidoreductase activity, acting on paired donors, with incorporation or reduction of molecular oxygen, NAD(P)H as one donor, and incorporation of one atom of oxygen;GO:0044550,biological_process,secondary metabolite biosynthetic process;GO:0016705,molecular_function,oxidoreductase activity, acting on paired donors, with incorporation or reduction of molecular oxygen;…	-
LOC_Os09g27700	69.5869	69.7697	85.2607	15.3127	13.8208	10.7131	2.51101	6.98682	301.531	1.89185e-07	3.5556e-05	Q0J1C5,Os09g0450300 protein	XP_015611654.1,65-kDa microtubule-associated protein 6	PF03999,Microtubule associated protein (MAP65/ASE1 family)	IPR007145,Microtubule-associated protein, MAP65/Ase1/PRC1	KOG4302,Microtubule-associated protein essential for anaphase spindle elongation;ENOG410YZBK,-	GO:0000226,biological_process,microtubule cytoskeleton organization;GO:0008017,molecular_function,microtubule binding	-
LOC_Os09g28500	4.49999	6.97103	4.51751	3.06901	2.36008	1.31038	1.2565	1.65638	16.8875	0.00278936	0.0155483	A0A0E0GN75,Uncharacterized protein	-	PF13202,hand	IPR002048,EF-hand domain;IPR018247,EF-Hand 1, calcium-binding site;IPR011992,EF-hand domain pair	-	GO:0005509,molecular_function,calcium ion binding	-
LOC_Os09g28550	4.56665	3.14823	7.6858	2.36058	1.92168	1.31382	1.47403	1.4949	16.8828	0.00315308	0.0168996	A0A0P0XNL4,Os09g0459450 protein	-	-	-	-	GO:0016021,cellular_component,integral component of membrane;GO:0016020,cellular_component,membrane	-
LOC_Os09g30510	0.948989	0.414762	0.956621	0.154987	0.366495	0.287761	1.50691	-0.194509	11.0806	0.00878502	0.0344237	A0A0E0QSX8,Glycosyltransferase	-	PF00201,UDP-glucoronosyl and UDP-glucosyl transferase	IPR035595,UDP-glycosyltransferase family, conserved site;IPR002213,UDP-glucuronosyl/UDP-glucosyltransferase	-	GO:0016758,molecular_function,transferase activity, transferring hexosyl groups;GO:0016757,molecular_function,transferase activity, transferring glycosyl groups;GO:0016740,molecular_function,transferase activity;GO:0008152,biological_process,metabolic process	-
LOC_Os09g31430	1.26301	2.50027	0.585824	0.600618	0.157808	0.283213	2.09092	0.750115	10.3475	0.0149235	0.0498835	A0A0E0ILK5,Uncharacterized protein	-	PF00232,lycosyl hydrolase family 1	IPR017853,Glycoside hydrolase superfamily;IPR033132,Glycosyl hydrolases family 1, N-terminal conserved site;IPR001360,Glycoside hydrolase family 1	-	GO:0004553,molecular_function,hydrolase activity, hydrolyzing O-glycosyl compounds;GO:0005975,biological_process,carbohydrate metabolic process	-
LOC_Os09g32080	14.6627	14.3299	10.8208	5.33814	6.69818	5.13424	1.22387	4.13833	75.4983	1.11852e-05	0.000405147	Q0J0L1,Os09g0494200 protein	XP_015611935.1,-;XP_015611934.1,chitinase-like protein 1	PF00182,Chitinase class I	IPR023346,Lysozyme-like domain superfamily;IPR000726,Glycoside hydrolase, family 19, catalytic;IPR016283,Glycoside hydrolase, family 19	KOG4742,Predicted chitinase;COG3979,Uncharacterized protein contain chitin-binding domain type 3	GO:0005975,biological_process,carbohydrate metabolic process;GO:0004568,molecular_function,chitinase activity;GO:0006032,biological_process,chitin catabolic process;GO:0016998,biological_process,cell wall macromolecule catabolic process	-
LOC_Os09g33555	4.36158	6.31272	8.5074	0.989758	1.75535	0.91883	2.38014	1.52099	52.0613	5.4306e-05	0.00116332	A0A0E0IM74,Uncharacterized protein	-	-	-	-	-	-
LOC_Os09g33710	2.04579	1.88511	2.03321	0.826933	0.313835	0.373682	2.00132	1.33658	36.0447	0.000204754	0.00266086	I1QQC4,Uncharacterized protein	-	PF00232,lycosyl hydrolase family 1	IPR017853,Glycoside hydrolase superfamily;IPR033132,Glycosyl hydrolases family 1, N-terminal conserved site;IPR001360,Glycoside hydrolase family 1	KOG0626,Beta-glucosidase, lactase phlorizinhydrolase, and related proteins;COG2723,Beta-glucosidase/6-phospho-beta-glucosidase/beta-galactosidase	GO:0004553,molecular_function,hydrolase activity, hydrolyzing O-glycosyl compounds;GO:0005975,biological_process,carbohydrate metabolic process	-
LOC_Os09g34180	1.63659	1.31135	1.12215	0.383497	0.453424	0.587707	1.526	1.41907	41.4219	0.000118725	0.00188166	A0A0E0IMF3,Formin-like protein	-	PF02181,ormin Homology 2 Domain	IPR015425,Formin, FH2 domain	-	GO:0016021,cellular_component,integral component of membrane;GO:0016020,cellular_component,membrane	-
LOC_Os09g34320	5.09614	5.04799	3.60137	1.58921	1.33435	1.64943	1.60152	2.44944	80.2069	8.73618e-06	0.000348084	A0A0E0QTX6,Uncharacterized protein	-	PF13578,Methyltransferase domain	IPR029063,S-adenosyl-L-methionine-dependent methyltransferase	-	-	-
LOC_Os09g35730	10.656	10.246	11.5639	5.10494	6.12722	4.18518	1.08688	3.67213	62.0668	2.46444e-05	0.000688591	A2Z3A4,Rhomboid-like protein	-	PF01694,Rhomboid family	IPR002610,Peptidase S54, rhomboid;IPR022764,Peptidase S54, rhomboid domain;IPR035952,Rhomboid-like superfamily	KOG2289,Rhomboid family proteins;COG0705,Uncharacterized membrane protein (homolog of Drosophila rhomboid)	GO:0006508,biological_process,proteolysis;GO:0016787,molecular_function,hydrolase activity;GO:0004252,molecular_function,serine-type endopeptidase activity;GO:0008233,molecular_function,peptidase activity;GO:0016020,cellular_component,membrane;GO:0016021,cellular_component,integral component of membrane	-
LOC_Os09g35890	4.14852	3.38899	6.43011	2.52688	1.333	1.05359	1.52764	3.30613	14.5104	0.00934166	0.0359831	A0A0E0EU27,Uncharacterized protein	-	PF00225,Kinesin motor domain;PF11995,omain of unknown function (DUF3490)	IPR021881,NPK1-activating kinesin-like protein, C-terminal;IPR027640,Kinesin-like protein;IPR001752,Kinesin motor domain;IPR036961,Kinesin motor domain superfamily;IPR027417,P-loop containing nucleoside triphosphate hydrolase	-	GO:0003777,molecular_function,microtubule motor activity;GO:0008017,molecular_function,microtubule binding;GO:0007018,biological_process,microtubule-based movement;GO:0003774,molecular_function,motor activity;GO:0000166,molecular_function,nucleotide binding;GO:0005524,molecular_function,ATP binding	-
LOC_Os09g35910	16.9698	21.0444	17.9729	9.64755	8.3987	8.21126	1.10613	4.30187	100.931	3.37631e-06	0.000200784	A0A0E0M3Q2,Uncharacterized protein	-	PF02183,Homeobox associated leucine zipper;PF00046,Homeobox domain	IPR017970,Homeobox, conserved site;IPR003106,Leucine zipper, homeobox-associated;IPR001356,Homeobox domain;IPR009057,Homeobox-like domain superfamily;IPR000047,Helix-turn-helix motif	-	GO:0043565,molecular_function,sequence-specific DNA binding;GO:0006355,biological_process,regulation of transcription, DNA-templated;GO:0003700,molecular_function,DNA binding transcription factor activity;GO:0003677,molecular_function,DNA binding;GO:0005634,cellular_component,nucleus	-
LOC_Os09g36250	11.3443	12.3469	10.1125	6.37121	5.31376	5.00251	1.03185	3.7365	71.6117	1.3864e-05	0.000473755	I1QQP6,Uncharacterized protein	-	PF00249,Myb-like DNA-binding domain	IPR009057,Homeobox-like domain superfamily;IPR001005,SANT/Myb domain;IPR017930,Myb domain	KOG0048,Transcription factor, Myb superfamily;COG5147,Myb superfamily proteins, including transcription factors and mRNA splicing factors	GO:0003677,molecular_function,DNA binding	-
LOC_Os09g36350	14.9167	16.452	14.371	4.74217	4.18314	4.39014	1.79376	4.53042	373.246	1.19138e-08	6.71233e-06	A0A067Y1U2,Cellulase	XP_015612534.1,endoglucanase 24	PF00759,lycosyl hydrolase family 9	IPR012341,Six-hairpin glycosidase-like superfamily;IPR001701,Glycoside hydrolase family 9;IPR008928,Six-hairpin glycosidase superfamily	ENOG410IDXW,-;ENOG410XPC9,-	GO:0004553,molecular_function,hydrolase activity, hydrolyzing O-glycosyl compounds;GO:0005975,biological_process,carbohydrate metabolic process;GO:0003824,molecular_function,catalytic activity	-
LOC_Os09g36700	33.1205	27.8823	29.0548	12.935	16.7929	7.91118	1.27142	4.69292	25.8993	0.00197375	0.0122687	Q69JF4,Os09g0538000 protein	XP_015612645.1,ribonuclease 1	PF00445,Ribonuclease T2 family	IPR033697,Ribonuclease T2, eukaryotic;IPR001568,Ribonuclease T2-like;IPR036430,Ribonuclease T2-like superfamily	ENOG4111M7G,-;KOG1642,Ribonuclease, T2 family	GO:0003723,molecular_function,RNA binding;GO:0033897,molecular_function,ribonuclease T2 activity;GO:0090502,biological_process,RNA phosphodiester bond hydrolysis, endonucleolytic	-
LOC_Os09g36730	27.1775	30.053	28.811	16.6761	12.7609	9.13168	1.173	4.64366	38.1028	0.000376467	0.00403224	A2Z3J1,Uncharacterized protein	-	PF00249,Myb-like DNA-binding domain	IPR009057,Homeobox-like domain superfamily;IPR001005,SANT/Myb domain;IPR017930,Myb domain	KOG0048,Transcription factor, Myb superfamily;COG5147,Myb superfamily proteins, including transcription factors and mRNA splicing factors	GO:0003677,molecular_function,DNA binding	-
LOC_Os09g36910	0.570399	0.972258	1.48219	0.605518	0.0734285	0.345923	1.61369	-0.109754	6.29841	0.0362188	0.0942711	A0A0E0QUH6,Uncharacterized protein	-	PF00170,bZIP transcription factor	IPR004827,Basic-leucine zipper domain	-	GO:0006355,biological_process,regulation of transcription, DNA-templated;GO:0003700,molecular_function,DNA binding transcription factor activity	-
LOC_Os09g38104	3.19666	5.56187	6.90165	0	0	0.145068	6.46385	-0.677514	66.1163	1.91341e-05	0.000578438	A0A0D3FZX3,Uncharacterized protein	-	-	-	-	-	-
LOC_Os09g38239	1.80143	1.35938	1.371	0.368688	0.35519	0.086925	2.46	0.451568	35.172	0.000218323	0.00276296	C7J6H1,Sulfotransferase	XP_015610994.1,cytosolic sulfotransferase 5	PF00685,Sulfotransferase domain	IPR000863,Sulfotransferase domain;IPR027417,P-loop containing nucleoside triphosphate hydrolase	ENOG4111H56,-;KOG1584,Sulfotransferase	GO:0008146,molecular_function,sulfotransferase activity;GO:0016740,molecular_function,transferase activity	-
LOC_Os09g38768	22.3829	24.4447	20.1306	8.94025	7.5093	9.31355	1.39091	4.55845	146.995	6.89056e-07	7.89834e-05	Q653D8,LEM3	XP_015611958.1,ALA-interacting subunit 5;XP_015611961.1,-;XP_015611959.1,-;XP_015611960.1,-	PF03381,LEM3 (ligand-effect modulator 3) family / CDC50 family	IPR005045,CDC50/LEM3 family	KOG2952,Cell cycle control protein;COG5035,Cell cycle control protein	GO:0016021,cellular_component,integral component of membrane;GO:0016020,cellular_component,membrane	-
LOC_Os10g01840	1.16101	1.98461	2.60656	0.753192	1.0047	0.676165	1.23695	-0.36564	9.42146	0.0133261	0.0461473	Q33BH3,Uncharacterized protein	-	-	-	-	-	-
LOC_Os10g02230	1.64477	1.02331	2.19332	0.695254	0.753524	0.368817	1.41039	-0.258696	11.4761	0.00799938	0.0323384	Q94LJ0,Putative peptide/amino acid transporter	-	PF03140,Plant protein of unknown function	IPR004158,Protein of unknown function DUF247, plant;IPR000109,Proton-dependent oligopeptide transporter family	-	GO:0055085,biological_process,transmembrane transport;GO:0022857,molecular_function,transmembrane transporter activity;GO:0016020,cellular_component,membrane	-
LOC_Os10g03230	4.38695	5.84443	5.57425	3.18095	1.94597	2.87114	1.00277	1.38305	17.3479	0.00241569	0.0141254	Q0IZ86,Os10g0121300 protein	-	PF04937,Protein of unknown function (DUF 659)	IPR007021,Domain of unknown function DUF659;IPR012337,Ribonuclease H-like superfamily	-	-	-
LOC_Os10g04450	40.8993	67.1582	54.4603	0.971775	0.392331	2.33864	5.52378	5.17355	78.4589	0.000394382	0.00417032	I1QSF3,Uncharacterized protein	-	-	IPR027417,P-loop containing nucleoside triphosphate hydrolase	-	-	-
LOC_Os10g05780	1.26648	1.30599	0.651281	0.494614	0.44185	0.419811	1.25723	0.550727	15.884	0.00316299	0.0169345	Q7XGT7,Os10g0148400 protein	XP_015613331.1,protein NRT1/ PTR FAMILY 5.10	PF00854,POT family	IPR036259,MFS transporter superfamily;IPR000109,Proton-dependent oligopeptide transporter family	KOG1237,H+/oligopeptide symporter;COG3104,Dipeptide/tripeptide permease	GO:0055085,biological_process,transmembrane transport;GO:0022857,molecular_function,transmembrane transporter activity;GO:0016021,cellular_component,integral component of membrane;GO:0016020,cellular_component,membrane	-
LOC_Os10g07229	48.7395	54.881	48.3836	21.1808	16.7603	21.1943	1.37472	6.03962	163.293	4.60151e-07	6.17908e-05	Q10A46,Alcohol dehydrogenase 2, putative, expressed	XP_015612744.1,alcohol dehydrogenase-like 4	PF00107,Zinc-binding dehydrogenase;PF08240,Alcohol dehydrogenase GroES-like domain	IPR013154,Alcohol dehydrogenase, N-terminal;IPR036291,NAD(P)-binding domain superfamily;IPR011032,GroES-like superfamily;IPR013149,Alcohol dehydrogenase, C-terminal;IPR002328,Alcohol dehydrogenase, zinc-type, conserved site	COG1062,Zn-dependent alcohol dehydrogenases, class III;KOG0022,Alcohol dehydrogenase, class III	GO:0055114,biological_process,oxidation-reduction process;GO:0016491,molecular_function,oxidoreductase activity;GO:0046872,molecular_function,metal ion binding;GO:0008270,molecular_function,zinc ion binding	K00001,ko00980,Metabolism of xenobiotics by cytochrome P450;K00001,ko00071,Fatty acid degradation;K00001,ko00010,Glycolysis / Gluconeogenesis;K00001,ko00625,Chloroalkane and chloroalkene degradation;K00001,ko01220,Degradation of aromatic compounds;K00001,ko00982,Drug metabolism - cytochrome P450;K00001,ko00350,Tyrosine metabolism;K00001,ko00626,Naphthalene degradation;K00001,ko00830,Retinol metab…
LOC_Os10g08026	0.970453	0.933114	0.886529	0.425224	0.234621	0.270687	1.60157	-0.0943305	23.3647	0.000922304	0.00735849	Q10A29,Lecithin:cholesterol acyltransferase family protein, expressed	XP_015613976.1,lecithin-cholesterol acyltransferase-like 1	PF02450,Lecithin:cholesterol acyltransferase	IPR003386,Lecithin:cholesterol/phospholipid:diacylglycerol acyltransferase;IPR029058,Alpha/Beta hydrolase fold	KOG2369,Lecithin:cholesterol acyltransferase (LCAT)/Acyl-ceramide synthase;ENOG410Y9CF,-	GO:0008374,molecular_function,O-acyltransferase activity;GO:0006629,biological_process,lipid metabolic process;GO:0016746,molecular_function,transferase activity, transferring acyl groups;GO:0016740,molecular_function,transferase activity	-
LOC_Os10g09290	700.251	624.18	795.805	17.568	22.1296	23.5438	5.08018	7.06443	1125.43	4.75318e-10	1.05214e-06	Q33AM0,Expressed protein	-	-	-	-	-	-
LOC_Os10g09300	271.444	240.888	280.373	0.0717132	1.13053	2.73905	7.69344	5.83804	183.465	4.42211e-05	0.00100339	Q33AL9,Retrotransposon protein, putative, Ty3-gypsy subclass	-	-	-	-	-	-
LOC_Os10g10080	8.38257	8.41536	7.51458	3.47656	4.33769	3.96651	1.0564	3.41116	81.62	8.13258e-06	0.000332578	A0A0E0IV79,Uncharacterized protein	-	PF03016,xostosin family	IPR004263,Exostosin-like	-	GO:0016757,molecular_function,transferase activity, transferring glycosyl groups;GO:0006486,biological_process,protein glycosylation	-
LOC_Os10g12050	1.96486	1.73327	2.38083	0.712452	0.5871	0.446657	1.81004	1.32639	58.5069	3.11686e-05	0.000801074	Q33AD0,Expressed protein	-	PF00067,Cytochrome P450	IPR036396,Cytochrome P450 superfamily;IPR001128,Cytochrome P450	-	GO:0055114,biological_process,oxidation-reduction process;GO:0020037,molecular_function,heme binding;GO:0005506,molecular_function,iron ion binding;GO:0016705,molecular_function,oxidoreductase activity, acting on paired donors, with incorporation or reduction of molecular oxygen	-
[truncated: 191 more rows]

## Sheet: down
Geneid	MYB_1	MYB_2	MYB_3	Nip_1	Nip_2	Nip_3	logFC	logCPM	F	PValue	FDR	uniprotAc	Refseq	pfam	interpro	eggNOG	GO(GO_term,class,description)	KEGG(KO,pathway,description)
[truncated: 804 more rows]
